# Supplementary material for: Differential and Interactive Effects of Substrate Topography and Chemistry on Human Mesenchymal Stem Cell Gene Expression
Source: Int J Mol Sci. 2018 Aug 9;19(8):2344. doi: 10.3390/ijms19082344 (PMC6121573; doi:10.3390/ijms19082344)
Supplement: Supplementary file 1 [file ijms-19-02344-s001.zip]

Archive with 4 entries (4 files):
- Li et al 2018_Figure_S1.pptx
- Li et al 2018_Figure_S2.pptx
- Li et al 2018_Table_S1.xlsx
- Li et al 2018_Table_S2.xlsx
