# Supplementary material for: Differential and Interactive Effects of Substrate Topography and Chemistry on Human Mesenchymal Stem Cell Gene Expression
Source: Int J Mol Sci. 2018 Aug 9;19(8):2344. doi: 10.3390/ijms19082344 (PMC6121573; doi:10.3390/ijms19082344)
Supplement: Supplementary file 1 [file ijms-19-02344-s001.zip › Li et al 2018_Table_S1.xlsx]

## Sheet: FKPM for all genes
gene_id	D0_FPKM	Fl-Pr_FPKM	Fl-Am_FPKM	Fs-Pr_FPKM	Fs-Am_FPKM	TCP_FPKM	Symbol	Description
100462981	12303.1	6150.67	7034.43	6138.9	6495.97	8448.91	MTRNR2L2	MT-RNR2-like 2
1277	7846.32	6205.59	6507.25	6103.75	8942.6	8808.85	COL1A1	collagen, type I, alpha 1
2335	7292.68	7148.86	7036.74	15578.6	14296.8	8124.24	FN1	fibronectin 1
100463486	5159.07	2544.2	2648	2295.02	2238.07	2913.06	MTRNR2L8	MT-RNR2-like 8
2495	4682.91	7057.05	7629.03	8772.67	8266.17	6123.25	FTH1	ferritin, heavy polypeptide 1
9168	3551.22	4224.52	4580.27	4031.29	4128.03	4323.59	TMSB10	thymosin beta 10
7431	3128.22	3588.39	3990.06	4912.4	4446.4	2806.24	VIM	vimentin
2597	2755.19	2523.71	2273.5	2313.34	1951.56	1949.5	GAPDH	glyceraldehyde-3-phosphate dehydrogenase
60	2451.43	4526.95	4473.1	3381.87	3440.74	4177.16	ACTB	actin, beta
7178	2401.02	2343.88	2248.37	2180.65	2349.68	2292.72	TPT1	tumor protein, translationally-controlled 1
6678	2398.03	1551.93	1703.02	1463.26	1579.99	1923.39	SPARC	secreted protein, acidic, cysteine-rich (osteonectin)
1278	2146.04	1635.06	1597.09	1508.66	1866.5	2062.95	COL1A2	collagen, type I, alpha 2
7076	2079.31	1326.85	1550.79	1654.85	1306.76	876.15	TIMP1	TIMP metallopeptidase inhibitor 1
1915	2043.9	1833.18	1783.9	1362	1470.08	1794.09	EEF1A1	eukaryotic translation elongation factor 1 alpha 1
302	1970.39	2227.17	2363.73	1828.88	2076.23	2232.87	ANXA2	annexin A2
2512	1842.72	1925.75	1579.44	1868.68	1772.11	1376.2	FTL	ferritin, light polypeptide
5054	1841.92	973.36	838.63	999.35	903.39	1013.79	SERPINE1	serpin peptidase inhibitor, clade E (nexin, plasminogen activator inhibitor type 1), member 1
6171	1698.8	1485.8	1667.35	1368.64	2046.52	1524.55	RPL41	ribosomal protein L41
7045	1635.66	1003.28	939.59	930.34	857.74	992.09	TGFBI	transforming growth factor, beta-induced, 68kDa
7057	1572.04	1911.5	1969.5	235.37	385.43	2674.92	THBS1	thrombospondin 1
4502	1567.34	1330.94	1684.48	2101.33	1821.84	732.86	MT2A	metallothionein 2A
7114	1460.16	1714.73	1787.57	1788.26	2276.69	1742.13	TMSB4X	thymosin beta 4, X-linked
3490	1375.94	1304.52	1208.13	1211.93	1166.42	1273.24	IGFBP7	insulin-like growth factor binding protein 7
5270	1340.27	1216.46	1118.72	919.94	989.06	1249.95	SERPINE2	serpin peptidase inhibitor, clade E (nexin, plasminogen activator inhibitor type 1), member 2
6154	1248.84	1406.18	1799.38	1276.54	1477.91	1515.55	RPL26	ribosomal protein L26
71	1231.27	1796.63	1722.66	1538.8	1206.78	1464.07	ACTG1	actin, gamma 1
1292	1228.73	1349.4	1239.56	1517.23	1392.59	860.44	COL6A2	collagen, type VI, alpha 2
6194	1206.81	1235.48	1468.88	1075.25	1249.94	1413.09	RPS6	ribosomal protein S6
1291	1191.92	1215.04	1171.82	1482.51	1429.69	868.17	COL6A1	collagen, type VI, alpha 1
9349	1180.08	1334.72	1639.98	1120.81	1214.3	1680.64	RPL23	ribosomal protein L23
100462977	1174.72	391.16	403.28	431.16	390.33	423.83	MTRNR2L1	MT-RNR2-like 1
6229	1131.88	1184.16	1222.09	1147.17	1038.32	1245.01	RPS24	ribosomal protein S24
10631	1117.59	1100.58	1291.93	719.34	990.49	1635.2	POSTN	periostin, osteoblast specific factor
7171	1116.73	1646.08	1922.52	2125.14	2099.85	1828.27	TPM4	tropomyosin 4
3956	1092.77	1156.16	966.07	1051.14	870.68	845.04	LGALS1	lectin, galactoside-binding, soluble, 1
1490	1079.68	838.02	849.52	246.47	324.15	1168.46	CTGF	connective tissue growth factor
6282	1069.01	1293.1	1544.23	1741.06	2248.55	1413.47	S100A11	S100 calcium binding protein A11
6187	988.85	1131.79	1164.42	688.48	686.42	934.11	RPS2	ribosomal protein S2
100505503	968.87	739.74	798.04	716.14	489.29	723.65	-	ribosomal protein S17-like
4313	941.19	1000.7	872.06	1152.06	1321.13	802.87	MMP2	matrix metallopeptidase 2 (gelatinase A, 72kDa gelatinase, 72kDa type IV collagenase)
10398	936.33	1935.37	1914.28	1671.4	1996.09	3121.38	MYL9	myosin, light chain 9, regulatory
7168	907.66	1409.66	1605.05	627.92	716.3	2282.35	TPM1	tropomyosin 1 (alpha)
6124	903.87	756.43	768.62	605.38	603.94	783.05	RPL4	ribosomal protein L4
5216	845.2	948.37	898.88	993.89	897.29	860.02	PFN1	profilin 1
5315	838.3	929.89	927.09	1079.52	966.82	711.72	PKM	pyruvate kinase, muscle
3486	833.78	965.16	901.49	738.81	534.71	852.47	IGFBP3	insulin-like growth factor binding protein 3
11224	830.96	777.38	781.44	722.85	694.51	814.59	RPL35	ribosomal protein L35
3688	810.25	787.87	801.76	942.63	834.52	819.66	ITGB1	integrin, beta 1 (fibronectin receptor, beta polypeptide, antigen CD29 includes MDF2, MSK12)
6176	808.42	564.19	409.47	393.68	293.58	415.49	RPLP1	ribosomal protein, large, P1
11167	796.45	562.45	588.01	371.41	478.69	748.21	FSTL1	follistatin-like 1
1293	789.23	733.88	713.86	1388.31	1183.01	539.04	COL6A3	collagen, type VI, alpha 3
6132	765.36	742.35	673.2	593.13	646.26	656.18	RPL8	ribosomal protein L8
6143	764.71	814.48	842.2	683.93	615.76	837.3	RPL19	ribosomal protein L19
6277	759.04	708.05	719.58	1283.66	1262.36	596.49	S100A6	S100 calcium binding protein A6
4637	743.96	1082.59	1001.34	1061.35	897.62	1136.37	MYL6	myosin, light chain 6, alkali, smooth muscle and non-muscle
6175	739.1	599.6	508.67	466.92	447.64	512.02	RPLP0	ribosomal protein, large, P0
4904	738.58	836.57	1009.89	914.18	848.56	958.78	YBX1	Y box binding protein 1
6130	736.5	816.63	888.08	595.33	539.93	733.3	RPL7A	ribosomal protein L7a
3939	731.32	617.45	648.17	601.63	518.96	616.92	LDHA	lactate dehydrogenase A
6122	730.76	642.56	661.62	541.17	572.96	608.45	RPL3	ribosomal protein L3
6135	724.05	774.31	869.19	614.33	630.77	792.41	RPL11	ribosomal protein L11
6876	723.06	1671.68	1632.9	625.37	676.13	2242.58	TAGLN	transgelin
308	704.09	665.01	676.03	673.31	732.16	646.29	ANXA5	annexin A5
1289	703.68	528.03	540.54	502.08	488.84	659.42	COL5A1	collagen, type V, alpha 1
6191	696.39	656.66	634.59	509.65	480.95	578.71	RPS4X	ribosomal protein S4, X-linked
967	694.75	911.01	791.87	888.23	693.67	588.83	CD63	CD63 molecule
6205	691.89	608.57	584.88	573.3	596.9	596.76	RPS11	ribosomal protein S11
1938	689.03	730.63	636.81	535.57	439.07	628.59	EEF2	eukaryotic translation elongation factor 2
3487	688.69	789.86	590.21	341.47	361.27	663.31	IGFBP4	insulin-like growth factor binding protein 4
6125	671.22	696.59	820.18	627.09	631.43	843.34	RPL5	ribosomal protein L5
5806	664.68	361.11	357.62	54.66	90.59	497.16	PTX3	pentraxin 3, long
6168	662.02	592.76	626.35	589.24	686.01	646.38	RPL37A	ribosomal protein L37a
7169	632.27	1596.29	1761	913.12	838.65	2182.77	TPM2	tropomyosin 2 (beta)
6222	619.15	716.92	727.4	548.32	544.1	837.48	RPS18	ribosomal protein S18
3312	614.36	617.16	631.5	636.8	576.87	480.13	HSPA8	heat shock 70kDa protein 8
6128	609.56	593.13	661.25	511.81	538.46	622.93	RPL6	ribosomal protein L6
633	606.9	542.8	433.53	448.3	415.54	481.08	BGN	biglycan
301	579.55	445.55	472.56	718.23	634.59	342.64	ANXA1	annexin A1
23521	574.48	465.87	433.02	312.95	311.04	422.51	RPL13A	ribosomal protein L13a
6159	570.49	606.76	691.65	481.86	625.92	631.56	RPL29	ribosomal protein L29
6156	569.49	618.72	584.16	522.76	569.46	567.31	RPL30	ribosomal protein L30
10376	569.43	893.16	898.25	776.61	884.01	667.06	TUBA1B	tubulin, alpha 1b
6136	563.73	591.05	584.63	482.51	522.49	642.93	RPL12	ribosomal protein L12
83442	562.28	578.16	516.13	1197.26	1208.76	406.48	SH3BGRL3	SH3 domain binding glutamic acid-rich protein like 3
1937	560.01	634.43	664.3	470.71	428.24	582.81	EEF1G	eukaryotic translation elongation factor 1 gamma
6202	559.62	416.43	493.13	415.99	458.5	490.28	RPS8	ribosomal protein S8
6142	553.9	428.83	384.38	355.23	301.01	415.47	RPL18A	ribosomal protein L18a
6139	552.04	482.67	579.53	437.99	467.33	582.57	RPL17	ribosomal protein L17
26986	549.31	636.43	638.72	437.55	430.45	712.6	PABPC1	poly(A) binding protein, cytoplasmic 1
6232	547.98	535.02	648.75	528.33	381.81	683.69	RPS27	ribosomal protein S27
2778	537.56	530.92	548.5	655.53	643.77	520.23	GNAS	GNAS complex locus
5479	536.24	586.87	658.86	474.27	498.86	549.31	PPIB	peptidylprolyl isomerase B (cyclophilin B)
226	533.91	508.43	403.64	556.2	517.29	449.26	ALDOA	aldolase A, fructose-bisphosphate
811	530.22	731.28	820.4	427.66	409.31	651	CALR	calreticulin
6144	529.74	605.79	639.66	490.87	516.74	683.72	RPL21	ribosomal protein L21
4017	528.68	257.91	235.39	113.83	110.23	360.36	LOXL2	lysyl oxidase-like 2
5034	527.87	541.28	506.08	416.83	406.36	560.05	P4HB	prolyl 4-hydroxylase, beta polypeptide
4015	526.02	400.48	376.03	140.63	146.03	395.9	LOX	lysyl oxidase
6152	525.93	658.29	737.11	543.62	557.62	655.74	RPL24	ribosomal protein L24
6129	508.18	555.67	589.51	437.77	570.41	617.53	RPL7	ribosomal protein L7
79144	501.11	807.05	1040.85	766.16	848.27	990.98	PPDPF	pancreatic progenitor cell differentiation and proliferation factor homolog (zebrafish)
6230	495.22	546.3	655.19	548.93	584.35	635.36	RPS25	ribosomal protein S25
57142	491.53	425.04	361.04	411.62	423.19	416.38	RTN4	reticulon 4
1072	491.31	777.25	732.52	615.11	700.78	791.42	CFL1	cofilin 1 (non-muscle)
1509	487.96	611.5	561.03	639.07	551.24	486.96	CTSD	cathepsin D
800	476.92	706.21	807.09	363.53	436.09	1194.83	CALD1	caldesmon 1
6189	475.66	414.05	437.56	343.81	407.88	500.46	RPS3A	ribosomal protein S3A
805	472.27	412.03	427.7	342.12	400.19	481.35	CALM2	calmodulin 2 (phosphorylase kinase, delta)
7316	470.47	537.23	537.97	576.74	522.96	451.62	UBC	ubiquitin C
6160	470	444.16	505.24	395.19	468.19	533.15	RPL31	ribosomal protein L31
1281	468.28	848.44	798.52	663.96	667.72	476.47	COL3A1	collagen, type III, alpha 1
3315	463.4	516.19	441.68	605.6	613.83	626.47	HSPB1	heat shock 27kDa protein 1
6281	459.88	338.9	349.19	706.94	691.94	313.15	S100A10	S100 calcium binding protein A10
6208	451.6	580.15	542.13	428.49	459.64	551.14	RPS14	ribosomal protein S14
5660	451.36	437.35	400.74	514.64	586.67	320.44	PSAP	prosaposin
1282	442.57	517.6	554.34	264.4	326.01	722.5	COL4A1	collagen, type IV, alpha 1
284119	441.25	597.94	557.28	478.7	505.73	616.1	PTRF	polymerase I and transcript release factor
5757	437.15	541.79	628.16	522.17	541.39	407.99	PTMA	prothymosin, alpha
2202	433.78	313.69	301.89	69.36	98.13	526.88	EFEMP1	EGF containing fibulin-like extracellular matrix protein 1
396	428.97	609.83	624.38	623.47	562.06	496.42	ARHGDIA	Rho GDP dissociation inhibitor (GDI) alpha
2023	426.44	368.46	388.4	362.02	340.16	313.78	ENO1	enolase 1, (alpha)
9045	419.64	377.41	405.68	314.9	366.89	348.81	RPL14	ribosomal protein L14
1984	418.67	447.08	462.09	412.98	457.58	401.14	EIF5A	eukaryotic translation initiation factor 5A
6155	418.26	411.39	328.45	297.91	309.55	396.83	RPL27	ribosomal protein L27
10399	417.16	391.05	335.89	300.28	259.85	367.01	GNB2L1	guanine nucleotide binding protein (G protein), beta polypeptide 2-like 1
10209	416	374.18	345.5	359.84	462.12	375.1	EIF1	eukaryotic translation initiation factor 1
387	412.25	411.65	413.94	465.48	446.05	415.47	RHOA	ras homolog family member A
6206	408.97	459.39	510.66	361.41	345.69	578.02	RPS12	ribosomal protein S12
4267	402.96	572.54	708.38	643.98	646.47	544.78	CD99	CD99 molecule
151887	402.59	361.6	386.79	270.63	334.29	615.15	CCDC80	coiled-coil domain containing 80
4240	400.88	328.47	323.26	370.37	418.41	310	MFGE8	milk fat globule-EGF factor 8 protein
8682	400.76	390.31	406.34	335.23	329.39	499.14	PEA15	phosphoprotein enriched in astrocytes 15
6204	399.79	402.21	407.4	300.28	259.45	385.57	RPS10	ribosomal protein S10
6165	388.06	399.45	430.75	314.85	395.6	426.33	RPL35A	ribosomal protein L35a
6201	382.8	329.15	358.31	267.33	370.08	306.64	RPS7	ribosomal protein S7
25873	381.66	500.29	491.75	407.18	463.27	485.82	RPL36	ribosomal protein L36
6181	376.82	279.62	300.35	267.22	263.25	309.71	RPLP2	ribosomal protein, large, P2
4736	376.18	393.24	420.06	331.64	357.69	393.95	RPL10A	ribosomal protein L10a
203068	371.97	439.2	400.36	419.83	403.33	313.54	TUBB	tubulin, beta class I
6209	371.75	390.7	317.17	301.03	273.71	286.23	RPS15	ribosomal protein S15
6133	368.08	406.36	488.31	406.38	426.03	511.41	RPL9	ribosomal protein L9
389	363.39	317.49	309	412.3	319.73	242.89	RHOC	ras homolog family member C
1982	361.15	382.46	428.11	378.04	356.44	353.01	EIF4G2	eukaryotic translation initiation factor 4 gamma, 2
4323	358.51	578.28	497.12	570.6	523.1	229.72	MMP14	matrix metallopeptidase 14 (membrane-inserted)
23213	358.49	248.64	257.49	247.66	238.7	242.13	SULF1	sulfatase 1
10589	357.4	531.71	615.72	565.7	636.02	475.92	DRAP1	DR1-associated protein 1 (negative cofactor 2 alpha)
1284	357.05	459.28	460.92	270.52	296.6	565.85	COL4A2	collagen, type IV, alpha 2
8614	353.56	265.37	269.79	105.28	127.62	315.85	STC2	stanniocalcin 2
871	352.42	247.94	218.44	165.34	157.7	252.93	SERPINH1	serpin peptidase inhibitor, clade H (heat shock protein 47), member 1, (collagen binding protein 1)
8407	350.85	262.53	234.07	234.17	280.34	195.67	TAGLN2	transgelin 2
567	349.89	368.19	361.03	350.14	341.78	279.04	B2M	beta-2-microglobulin
595	349.28	311.97	288.13	468.68	388.61	185.85	CCND1	cyclin D1
7314	343.2	295.28	227.01	242.07	211.69	199.77	UBB	ubiquitin B
2200	341.27	220.5	236.43	281.12	310.65	352.27	FBN1	fibrillin 1
10410	340.3	181.49	160.29	135.97	110.83	222.52	IFITM3	interferon induced transmembrane protein 3
6234	340.25	315.04	274.78	240.11	203.84	263.32	RPS28	ribosomal protein S28
53827	336.85	446.61	551.88	591.17	615.96	404.01	FXYD5	FXYD domain containing ion transport regulator 5
6231	336.49	344.83	292.06	273.66	275.73	380.66	RPS26	ribosomal protein S26
3309	330.8	296.66	330.31	202.05	219.38	347.05	HSPA5	heat shock 70kDa protein 5 (glucose-regulated protein, 78kDa)
25890	329.44	251.08	306.17	426.17	481.58	326.63	ABI3BP	ABI family, member 3 (NESH) binding protein
7184	322.99	408.13	438.28	272.56	266.54	438.01	HSP90B1	heat shock protein 90kDa beta (Grp94), member 1
4000	322	479.58	350.23	589.49	548.76	283.79	LMNA	lamin A/C
6158	321.84	290.81	267.04	226.93	167.55	239.79	RPL28	ribosomal protein L28
4869	321.57	402.11	437.51	258.72	267.22	362.32	NPM1	nucleophosmin (nucleolar phosphoprotein B23, numatrin)
3491	321.34	290.8	271.96	164.39	176.75	320.68	CYR61	cysteine-rich, angiogenic inducer, 61
689	319.67	356.4	378.3	325.92	335.45	322.8	BTF3	basic transcription factor 3
7167	319.63	221.38	189.77	240.71	231.46	180.43	TPI1	triosephosphate isomerase 1
6224	319.58	293.7	292.63	262.07	294.17	315.95	RPS20	ribosomal protein S20
3326	319.25	319.22	385	345.71	321.33	298.38	HSP90AB1	heat shock protein 90kDa alpha (cytosolic), class B member 1
6223	314.64	298.17	331.59	256.36	287.54	331.02	RPS19	ribosomal protein S19
4627	313.8	574.71	620.8	571.46	559.39	755.95	MYH9	myosin, heavy chain 9, non-muscle
6147	313.61	351.62	342.81	266.96	204.2	365.85	RPL23A	ribosomal protein L23a
2617	312.4	209.91	229.66	189.86	225.27	275.86	GARS	glycyl-tRNA synthetase
2697	312.14	198.41	199.09	180.05	188.78	169.74	GJA1	gap junction protein, alpha 1, 43kDa
7078	310.5	320.7	290.11	509.45	463.05	390.15	TIMP3	TIMP metallopeptidase inhibitor 3
1508	308.07	329.98	332.06	352.3	305.16	152.39	CTSB	cathepsin B
8721	307.33	364.37	420.41	428.82	449.74	455.12	EDF1	endothelial differentiation-related factor 1
3320	304.48	328.88	342.14	335.34	330.1	267.47	HSP90AA1	heat shock protein 90kDa alpha (cytosolic), class A member 1
22801	299.83	243.66	257.3	161.22	211.84	464.01	ITGA11	integrin, alpha 11
11098	298.72	144.81	147.65	127.75	153.66	171.58	PRSS23	protease, serine, 23
2316	298.13	428.34	381.38	403.42	368.64	472.02	FLNA	filamin A, alpha
6203	297.13	289.69	259.2	254.38	223.57	251.3	RPS9	ribosomal protein S9
1192	295.73	279.68	280.6	339.39	301.66	212.42	CLIC1	chloride intracellular channel 1
6207	293.23	238.95	263.37	164.92	210.17	264.95	RPS13	ribosomal protein S13
6188	291.64	306.23	298.91	219.74	247.47	315.85	RPS3	ribosomal protein S3
1973	290.33	282.83	281.46	196.85	232.09	227.42	EIF4A1	eukaryotic translation initiation factor 4A1
103910	287.41	321.82	318.89	295.56	268.26	333.68	MYL12B	myosin, light chain 12B, regulatory
1173	286.5	299.41	282.35	286.21	254.8	258.55	AP2M1	adaptor-related protein complex 2, mu 1 subunit
960	286.13	185.89	192.57	230.75	226.47	131.69	CD44	CD44 molecule (Indian blood group)
6161	286.06	291.07	334.39	241.23	355.51	353.17	RPL32	ribosomal protein L32
3159	285.83	346.78	319.74	874.38	747.4	160.94	HMGA1	high mobility group AT-hook 1
6169	284.43	279.2	282.85	275.87	267.62	370.12	RPL38	ribosomal protein L38
27063	283.63	230.17	266.2	48.54	83.02	400.1	ANKRD1	ankyrin repeat domain 1 (cardiac muscle)
4478	283.5	307.84	320.72	311.43	324.05	299.22	MSN	moesin
59277	276.76	112.64	114.07	145.78	130.86	119.28	NTN4	netrin 4
5478	276.4	246	228.92	200.05	183.66	198.23	PPIA	peptidylprolyl isomerase A (cyclophilin A)
6138	273.17	212.46	222.04	165.43	166.73	199.45	RPL15	ribosomal protein L15
57333	269.76	273.01	275.47	248.52	211.92	223.89	RCN3	reticulocalbin 3, EF-hand calcium binding domain
84790	268.89	389.65	407.24	329.54	338.91	317.69	TUBA1C	tubulin, alpha 1c
7077	268.69	370.61	378.52	411.04	415.12	316.63	TIMP2	TIMP metallopeptidase inhibitor 2
87	267.26	374.17	367.92	320.55	314.53	434.71	ACTN1	actinin, alpha 1
4053	267.13	277.93	265.14	267.79	288.8	328.32	LTBP2	latent transforming growth factor beta binding protein 2
468	266.39	154.14	165.14	154.51	169.11	253.78	ATF4	activating transcription factor 4 (tax-responsive enhancer element B67)
1933	266.11	260.19	290.21	221.6	221.41	255.11	EEF1B2	eukaryotic translation elongation factor 1 beta 2
4666	265.91	322.69	329.35	262.09	305.89	311.37	NACA	nascent polypeptide-associated complex alpha subunit
813	265.56	230.7	254.86	222.63	231.94	232.42	CALU	calumenin
26471	264.69	293.05	397.83	278.95	296.3	412.36	NUPR1	nuclear protein, transcriptional regulator, 1
9358	264.32	242.73	266.67	183.67	203.79	321.48	ITGBL1	integrin, beta-like 1 (with EGF-like repeat domains)
3915	263.53	188.84	210.55	180.68	179.87	233.28	LAMC1	laminin, gamma 1 (formerly LAMB2)
5654	263	280.35	255.97	299.72	329.8	170.35	HTRA1	HtrA serine peptidase 1
3105	260.55	238.81	204.86	219.71	199.06	204.92	HLA-A	major histocompatibility complex, class I, A
6141	260.51	241.16	213.23	183.83	136.53	182.4	RPL18	ribosomal protein L18
6170	260.02	323.18	349.96	240.1	263.95	337.83	RPL39	ribosomal protein L39
6210	259.45	316.3	300.15	232.8	197.64	237.26	RPS15A	ribosomal protein S15a
4831	257.74	224.35	170.05	210.47	194.84	186.76	NME2	NME/NM23 nucleoside diphosphate kinase 2
527	257.45	264.05	244.07	336.43	332.57	248.24	ATP6V0C	ATPase, H+ transporting, lysosomal 16kDa, V0 subunit c
1634	253.95	264.3	257.41	253.42	285.38	179.03	DCN	decorin
3921	251.19	245.95	180.65	138.26	145.52	154.81	RPSA	ribosomal protein SA
682	248.22	250.58	216.3	273.89	238.54	189.63	BSG	basigin (Ok blood group)
10487	248.08	305.94	336.29	353.15	346.18	296.36	CAP1	CAP, adenylate cyclase-associated protein 1 (yeast)
7531	247.38	275.75	299.24	244.76	216.74	267.13	YWHAE	tyrosine 3-monooxygenase/tryptophan 5-monooxygenase activation protein, epsilon polypeptide
57124	245.93	373.75	370.27	226.66	332.88	544.2	CD248	CD248 molecule, endosialin
4946	245.24	236.17	185.22	188.76	174.97	174.83	OAZ1	ornithine decarboxylase antizyme 1
2923	243.2	274.91	283.68	210.96	194.06	284.6	PDIA3	protein disulfide isomerase family A, member 3
6193	242.42	197.75	152.62	161.71	116.33	146.87	RPS5	ribosomal protein S5
2771	240.52	275.64	295.74	269.39	281.89	299.17	GNAI2	guanine nucleotide binding protein (G protein), alpha inhibiting activity polypeptide 2
10109	239.75	265.28	291.01	262.7	262.56	228.57	ARPC2	actin related protein 2/3 complex, subunit 2, 34kDa
3678	238.73	164.99	135.85	192.51	158.73	121.44	ITGA5	integrin, alpha 5 (fibronectin receptor, alpha polypeptide)
10971	238.21	259.32	256.74	348.7	386.69	172.35	YWHAQ	tyrosine 3-monooxygenase/tryptophan 5-monooxygenase activation protein, theta polypeptide
1290	237.19	210.77	214.27	189.78	206.93	253.85	COL5A2	collagen, type V, alpha 2
9510	234.02	176.29	180.28	173.24	138.98	144.52	ADAMTS1	ADAM metallopeptidase with thrombospondin type 1 motif, 1
10933	233.88	250.85	276.25	276.77	287.81	269.46	MORF4L1	mortality factor 4 like 1
6217	233.34	178.88	164.43	153.91	170.69	183.81	RPS16	ribosomal protein S16
3069	229.24	221.05	230.23	223.56	226.75	227.1	HDLBP	high density lipoprotein binding protein
11034	228.24	272.7	277.97	280.33	256.93	355.88	DSTN	destrin (actin depolymerizing factor)
5352	224.31	147.79	144.3	89.91	88.11	172.53	PLOD2	procollagen-lysine, 2-oxoglutarate 5-dioxygenase 2
6301	222.12	154.6	179.56	150.31	153.17	194.34	SARS	seryl-tRNA synthetase
826	221.92	187.52	175.89	198.15	204.29	178.88	CAPNS1	calpain, small subunit 1
2014	218.95	134.41	146.23	260.83	184.33	83.01	EMP3	epithelial membrane protein 3
100128731	215.35	202.14	182.14	180.23	166.22	156.84	OST4	oligosaccharyltransferase 4 homolog (S. cerevisiae)
5901	215.03	177.17	198.41	153.74	154.45	143.66	RAN	RAN, member RAS oncogene family
100463482	211.02	50.54	51.96	52.71	77.09	61.57	MTRNR2L6	MT-RNR2-like 6
5954	210.03	205.52	230.75	138.29	141.84	242.97	RCN1	reticulocalbin 1, EF-hand calcium binding domain
857	209.16	136.15	137.79	162.32	174.58	93.84	CAV1	caveolin 1, caveolae protein, 22kDa
25932	208.95	210.27	200.73	162.44	177.73	218.96	CLIC4	chloride intracellular channel 4
3091	206.73	140.45	169.08	186.07	184.24	148.07	HIF1A	hypoxia inducible factor 1, alpha subunit (basic helix-loop-helix transcription factor)
1009	206.02	173.12	183.6	105.09	116.12	203.56	CDH11	cadherin 11, type 2, OB-cadherin (osteoblast)
7295	205.82	263.71	251.7	308.25	418.89	187.93	TXN	thioredoxin
6233	205.2	246.85	249.95	208.23	205.16	237.3	RPS27A	ribosomal protein S27a
5552	204.84	192	212.96	99.61	94.09	190.93	SRGN	serglycin
9315	204.07	108.95	107.64	76.84	95.17	155.95	NREP	neuronal regeneration related protein
3178	203.81	250.18	286.16	175.65	176.08	244.48	HNRNPA1	heterogeneous nuclear ribonucleoprotein A1
824	202.47	157.46	162.93	257.47	254.74	125.93	CAPN2	calpain 2, (m/II) large subunit
728658	202.2	345.7	407.87	225.4	306.02	430.86	RPL13AP5	ribosomal protein L13a pseudogene 5
2006	201.21	411.01	378.86	37.63	50.71	424.59	ELN	elastin
375	201.07	173.62	133.21	133.21	130.9	130.34	ARF1	ADP-ribosylation factor 1
1396	199.6	175.79	158.07	436.37	456.51	182.01	CRIP1	cysteine-rich protein 1 (intestinal)
7879	199.5	202.4	254.49	277.14	308.62	195.25	RAB7A	RAB7A, member RAS oncogene family
5223	198.99	128.35	112.09	126.48	129.89	102.94	PGAM1	phosphoglycerate mutase 1 (brain)
10627	198.56	263.62	274.88	221.66	209.63	280.91	MYL12A	myosin, light chain 12A, regulatory, non-sarcomeric
1727	195.96	202.36	174.53	225.96	200.29	202.52	CYB5R3	cytochrome b5 reductase 3
3916	195.84	187.66	193.8	203.44	194.48	177.43	LAMP1	lysosomal-associated membrane protein 1
8655	195.59	199.18	183.05	212.98	224.77	176.17	DYNLL1	dynein, light chain, LC8-type 1
1522	192.99	199.18	193.27	195.66	203.22	176.9	CTSZ	cathepsin Z
2274	192.05	137.69	146.46	77.92	82.6	151.04	FHL2	four and a half LIM domains 2
9551	189.02	219.35	220.41	192.84	179.77	201.98	ATP5J2	ATP synthase, H+ transporting, mitochondrial Fo complex, subunit F2
1266	188.85	136.52	139.71	107.02	107.93	148.26	CNN3	calponin 3, acidic
90993	188.38	157.58	224.52	147.71	161.81	209.35	CREB3L1	cAMP responsive element binding protein 3-like 1
4282	187.03	138.93	98.79	118.22	68.35	90.65	MIF	macrophage migration inhibitory factor (glycosylation-inhibiting factor)
5179	186.23	295.67	346.8	2061.95	1336.2	136.47	PENK	proenkephalin
7534	186.17	201.03	208.78	202.48	218.75	145.46	YWHAZ	tyrosine 3-monooxygenase/tryptophan 5-monooxygenase activation protein, zeta polypeptide
351	185.66	198.06	211.11	233.89	212.24	166.32	APP	amyloid beta (A4) precursor protein
1410	184.51	238.51	216.46	312.37	317.31	312.86	CRYAB	crystallin, alpha B
4691	182.95	251.32	287.42	197.03	180.81	240.37	NCL	nucleolin
6173	182.92	223.69	233.04	183.84	138.24	213.82	RPL36A	ribosomal protein L36a
378	182.26	173.8	188.64	165.77	166.44	157.57	ARF4	ADP-ribosylation factor 4
5768	179.24	137.17	120.94	91.5	100.75	118.87	QSOX1	quiescin Q6 sulfhydryl oxidase 1
6167	178.87	203.28	232.73	143.72	180.12	212.9	RPL37	ribosomal protein L37
821	178.68	188.79	199.55	153.87	151.6	199.73	CANX	calnexin
439921	178.49	169.23	157.05	190.25	156.4	165.79	MXRA7	matrix-remodelling associated 7
10602	178.45	122.72	121.83	67.94	69.82	135.83	CDC42EP3	CDC42 effector protein (Rho GTPase binding) 3
3485	178.26	103.08	76.63	63.5	58.9	134.91	IGFBP2	insulin-like growth factor binding protein 2, 36kDa
334	177.39	213.04	217.1	197.3	218.54	202.34	APLP2	amyloid beta (A4) precursor-like protein 2
9445	176.75	195.86	202.83	196.64	201.73	169.03	ITM2B	integral membrane protein 2B
2950	176.73	174.9	142.38	137.92	121.99	126.77	GSTP1	glutathione S-transferase pi 1
7791	176.71	289.7	240.17	219.17	217.03	268	ZYX	zyxin
10085	176.24	160.42	159.72	173.21	166.36	171.97	EDIL3	EGF-like repeats and discoidin I-like domains 3
58485	176.2	232.31	263.16	279.37	329.64	285.3	TRAPPC1	trafficking protein particle complex 1
4060	175.49	197.32	200.47	149.97	175.31	155.77	LUM	lumican
9741	175.27	122.34	130.82	120.03	128.88	87.32	LAPTM4A	lysosomal protein transmembrane 4 alpha
7812	174.99	178.75	178.28	166.9	188.79	181.72	CSDE1	cold shock domain containing E1, RNA-binding
10577	174.3	144.88	152.81	171.92	167.28	104.57	NPC2	Niemann-Pick disease, type C2
5355	173.44	219.96	207.13	266.61	240.31	153.59	PLP2	proteolipid protein 2 (colonic epithelium-enriched)
6166	170.95	214.24	252.12	234.75	205.97	205.09	RPL36AL	ribosomal protein L36a-like
30846	170.02	145.56	145.26	174.06	159.6	149.8	EHD2	EH-domain containing 2
6164	169.95	173.91	198.6	152.14	130.64	228.87	RPL34	ribosomal protein L34
3190	169.9	169.12	174.64	139.77	120.85	140.95	HNRNPK	heterogeneous nuclear ribonucleoprotein K
832	169.69	154.96	167.19	174.05	182.03	157.47	CAPZB	capping protein (actin filament) muscle Z-line, beta
7846	169.47	228.09	219.41	231.81	196.57	216.9	TUBA1A	tubulin, alpha 1a
2022	169.33	220.3	208.58	148.51	148.17	198.2	ENG	endoglin
26472	167.64	210.11	200.85	213.77	259.98	154.63	PPP1R14B	protein phosphatase 1, regulatory (inhibitor) subunit 14B
10970	167.12	177.57	179.38	111.98	126.28	169.52	CKAP4	cytoskeleton-associated protein 4
5763	166.72	283.9	335.09	312	375.43	303.33	PTMS	parathymosin
81	165.58	271.89	252.52	245.89	249.7	262.49	ACTN4	actinin, alpha 4
9948	165.06	236.57	220.55	183.31	150.8	200.81	WDR1	WD repeat domain 1
6772	165.04	148.77	147.63	46.39	61.46	184.66	STAT1	signal transducer and activator of transcription 1, 91kDa
2012	165.03	96.4	94.86	93.55	98.81	64.24	EMP1	epithelial membrane protein 1
7040	165.02	225.45	211.02	228.02	216.89	115.33	TGFB1	transforming growth factor, beta 1
1471	164.94	141.38	110.42	153.83	126.33	113.45	CST3	cystatin C
7422	164.86	77.82	68.25	109.54	89.72	71.52	VEGFA	vascular endothelial growth factor A
977	164.04	153.3	120.5	163.45	161.81	129.27	CD151	CD151 molecule (Raph blood group)
6134	163.02	142.63	114.17	117.04	116.76	130.46	RPL10	ribosomal protein L10
6695	161.85	145.4	146.77	155.81	156.87	121.54	SPOCK1	sparc/osteonectin, cwcv and kazal-like domains proteoglycan (testican) 1
51474	161.61	152.58	168.14	86.92	95.18	199.77	LIMA1	LIM domain and actin binding 1
54587	160.09	210.75	153.66	187.85	181.92	129.66	MXRA8	matrix-remodelling associated 8
5730	159.54	129.16	115.19	141.89	135.29	85.03	PTGDS	prostaglandin D2 synthase 21kDa (brain)
4725	158.78	190.28	209.34	178.76	181.61	188.26	NDUFS5	NADH dehydrogenase (ubiquinone) Fe-S protein 5, 15kDa (NADH-coenzyme Q reductase)
10945	158.49	190.14	192.44	158.54	198.79	182.56	KDELR1	KDEL (Lys-Asp-Glu-Leu) endoplasmic reticulum protein retention receptor 1
4016	157.66	185.75	173.82	156.5	156.75	162.9	LOXL1	lysyl oxidase-like 1
8099	156.51	157.81	154.42	157.45	162.57	130.66	CDK2AP1	cyclin-dependent kinase 2 associated protein 1
5999	156.51	121.48	102.78	73.92	63.48	78.05	RGS4	regulator of G-protein signaling 4
10370	156.36	204.36	193.91	103.29	116.98	267.04	CITED2	Cbp/p300-interacting transactivator, with Glu/Asp-rich carboxy-terminal domain, 2
7070	156.23	184.91	175.11	73.21	77	150.34	THY1	Thy-1 cell surface antigen
1465	156.12	191.11	188.33	146.18	148.09	192.22	CSRP1	cysteine and glycine-rich protein 1
558	156.06	172.11	152.89	111.82	138.76	156.87	AXL	AXL receptor tyrosine kinase
3094	155.26	167.03	149.66	163.76	124.12	114.93	HINT1	histidine triad nucleotide binding protein 1
3313	154.67	110.59	121.28	113.03	120.87	142.32	HSPA9	heat shock 70kDa protein 9 (mortalin)
166	154.64	168.04	102.6	143.55	192.96	163.79	AES	amino-terminal enhancer of split
55505	153.79	81.13	66.35	94.16	60.92	50.98	NOP10	NOP10 ribonucleoprotein
1211	152.79	181.79	222.29	187.79	199.26	222.6	CLTA	clathrin, light chain A
9643	152.34	151.58	161.88	148.63	130.13	144.47	MORF4L2	mortality factor 4 like 2
293	151.47	168.04	168.87	121.64	122.61	158.1	SLC25A6	solute carrier family 25 (mitochondrial carrier; adenine nucleotide translocator), member 6
1303	151.29	165.72	198	69.96	85.88	415.27	COL12A1	collagen, type XII, alpha 1
5908	150.6	105.26	106.09	115.79	100.71	102.99	RAP1B	RAP1B, member of RAS oncogene family
11230	149.73	199.12	257.2	273.14	278.9	251.02	PRAF2	PRA1 domain family, member 2
3958	149.61	140.38	130.93	180.35	173.78	82.99	LGALS3	lectin, galactoside-binding, soluble, 3
1311	149.33	115.12	124.69	193.9	207.81	181.7	COMP	cartilage oligomeric matrix protein
83658	149.14	168.65	198.12	243.75	209.45	206.95	DYNLRB1	dynein, light chain, roadblock-type 1
390	149.02	139.92	146.79	105.77	88.72	101.44	RND3	Rho family GTPase 3
3693	148.06	144.02	126.28	127.43	128.03	88.03	ITGB5	integrin, beta 5
7453	147.93	74.7	79.38	68.06	70.64	117.35	WARS	tryptophanyl-tRNA synthetase
2621	147	199.45	166.54	64.43	70.17	201.81	GAS6	growth arrest-specific 6
8878	146.48	177.91	156.62	237.46	217.22	111.96	SQSTM1	sequestosome 1
60681	145.65	132.85	114.9	107.75	114.92	115.96	FKBP10	FK506 binding protein 10, 65 kDa
6647	145.54	185.03	205.53	188.06	199.53	178.28	SOD1	superoxide dismutase 1, soluble
1514	145.1	193.4	202.92	183.97	202.44	88.27	CTSL	cathepsin L1
3489	144.32	111.06	99.46	211.37	194.2	100.59	IGFBP6	insulin-like growth factor binding protein 6
10383	143.97	232.29	186.35	205.22	165.25	118.52	TUBB4B	tubulin, beta 4B class IVb
2879	143.47	128.65	112.97	127.63	138.5	112.74	GPX4	glutathione peroxidase 4
26509	143.17	111.42	131.92	113.91	121.77	150.35	MYOF	myoferlin
2197	143.12	172.54	149.85	156.59	148.21	134.32	FAU	Finkel-Biskis-Reilly murine sarcoma virus (FBR-MuSV) ubiquitously expressed
4833	143.12	204.04	212.02	167.68	217.96	213.99	NME4	NME/NM23 nucleoside diphosphate kinase 4
2782	143.07	124.71	128.33	147.33	108.41	104.14	GNB1	guanine nucleotide binding protein (G protein), beta polypeptide 1
23471	142.14	114.13	109.62	80.51	71.06	112.16	TRAM1	translocation associated membrane protein 1
290	141.11	126.41	130.11	225.08	216.38	80.18	ANPEP	alanyl (membrane) aminopeptidase
1545	140.46	159.03	145.52	106.91	115.99	187.35	CYP1B1	cytochrome P450, family 1, subfamily B, polypeptide 1
3624	140.07	115.22	111.67	80.23	67.94	121.64	INHBA	inhibin, beta A
966	139.93	94.99	85.02	83.33	75.5	61.07	CD59	CD59 molecule, complement regulatory protein
79026	139.56	121.84	150.92	189.39	185.9	195.5	AHNAK	AHNAK nucleoprotein
7529	139.22	120.27	123.95	113.6	115.08	100.76	YWHAB	tyrosine 3-monooxygenase/tryptophan 5-monooxygenase activation protein, beta polypeptide
1327	139.1	137.81	142.47	128.56	118.76	130.75	COX4I1	cytochrome c oxidase subunit IV isoform 1
8870	138.42	80.33	61.14	91.22	80.14	73.51	IER3	immediate early response 3
25798	137.56	171.23	181.73	225.11	209.44	174.82	BRI3	brain protein I3
50509	137.41	47.48	47.95	32.2	30.08	34.09	COL5A3	collagen, type V, alpha 3
1981	137.23	157.13	164.76	149	157.47	158.46	EIF4G1	eukaryotic translation initiation factor 4 gamma, 1
1936	137.18	162.28	146.45	137.55	108.99	127.91	EEF1D	eukaryotic translation elongation factor 1 delta (guanine nucleotide exchange protein)
125144	136.88	128.81	90.46	69.52	89.5	123.68	LRRC75A-AS1	C17orf76 antisense RNA 1
3945	136.67	175.51	191.06	120.07	128.07	158.4	LDHB	lactate dehydrogenase B
10409	135.99	206.61	242.1	137.36	170.41	157.94	BASP1	brain abundant, membrane attached signal protein 1
6897	135.62	87	93.21	67.92	69.21	113.48	TARS	threonyl-tRNA synthetase
4735	135.32	130.77	137.11	120.19	122.98	137.95	2002-09-01	septin 2
4035	134.82	122.35	121.12	190.15	186.15	157.7	LRP1	low density lipoprotein receptor-related protein 1
5878	134.75	140.83	138.77	126.97	111.92	133.96	RAB5C	RAB5C, member RAS oncogene family
10959	134.74	139.2	147.63	108.04	102.04	112.98	TMED2	transmembrane emp24 domain trafficking protein 2
5476	134.45	136.19	102.95	124.89	112.8	93.39	CTSA	cathepsin A
4430	134.38	111.22	120.22	72.91	73.69	131.74	MYO1B	myosin IB
3671	133.94	101.92	76.51	127.87	116.81	50.65	ISLR	immunoglobulin superfamily containing leucine-rich repeat
6746	132.75	123.09	119.46	87.08	103.42	94.82	SSR2	signal sequence receptor, beta (translocon-associated protein beta)
6510	132.74	91.76	87.62	68.97	72.6	117.78	SLC1A5	solute carrier family 1 (neutral amino acid transporter), member 5
506	130.96	118.22	102.62	77.17	82.81	82.75	ATP5B	ATP synthase, H+ transporting, mitochondrial F1 complex, beta polypeptide
514	130.74	139.87	134.33	137.28	133.3	131.83	ATP5E	ATP synthase, H+ transporting, mitochondrial F1 complex, epsilon subunit
5052	130.56	123.68	110.7	127.98	143.26	98.38	PRDX1	peroxiredoxin 1
79827	130.31	103.54	98.12	137.66	128.28	78.77	CLMP	CXADR-like membrane protein
2665	129.98	123.78	141.72	118.4	109.73	113.25	GDI2	GDP dissociation inhibitor 2
3855	129.8	166.05	148.32	25.09	33.15	189.89	KRT7	keratin 7
4134	129.7	160.64	180.23	176.68	205.89	182.52	MAP4	microtubule-associated protein 4
8663	129.55	159.41	165.23	133.33	121.25	146.46	EIF3C	eukaryotic translation initiation factor 3, subunit C
4738	129.28	181.43	205.6	197.43	234.64	180.93	NEDD8	neural precursor cell expressed, developmentally down-regulated 8
10797	128.7	51.75	54.99	35.54	50	92.14	MTHFD2	methylenetetrahydrofolate dehydrogenase (NADP+ dependent) 2, methenyltetrahydrofolate cyclohydrolase
7009	128.32	104.89	97.47	80.19	80.87	83.31	TMBIM6	transmembrane BAX inhibitor motif containing 6
5118	128.21	173.84	154.44	138.27	117.75	105.32	PCOLCE	procollagen C-endopeptidase enhancer
5589	128.19	176.97	167.68	143.83	148.36	144.95	PRKCSH	protein kinase C substrate 80K-H
9689	128.09	125.43	117	98.14	94.26	101.5	BZW1	basic leucine zipper and W2 domains 1
6613	127.39	147.73	137.96	126.27	124.99	115.83	SUMO2	SMT3 suppressor of mif two 3 homolog 2 (S. cerevisiae)
11337	126.49	123.78	127.42	154.29	117.67	93.91	GABARAP	GABA(A) receptor-associated protein
9260	126.28	182.24	177.42	184.96	176.08	216.76	PDLIM7	PDZ and LIM domain 7 (enigma)
5351	126.16	95.74	87.01	80.72	77.32	86.86	PLOD1	procollagen-lysine, 2-oxoglutarate 5-dioxygenase 1
8665	125.99	146.72	139.3	86.08	92.71	150.72	EIF3F	eukaryotic translation initiation factor 3, subunit F
7094	125.76	178.37	199.43	169.82	190.55	228.07	TLN1	talin 1
25824	125.67	113.02	93.02	107.85	108.83	99.56	PRDX5	peroxiredoxin 5
79002	125.27	148.74	147.89	148.67	159.8	136.15	C19orf43	chromosome 19 open reading frame 43
5214	125.24	128.18	119.01	134.13	108.4	74.33	PFKP	phosphofructokinase, platelet
51372	124.92	193.21	191.34	130.33	190.85	190.16	TMA7	translation machinery associated 7 homolog (S. cerevisiae)
64855	124.82	121.3	92.04	125.99	102.79	69.12	FAM129B	family with sequence similarity 129, member B
84617	124.78	161.75	130.26	121.7	104.54	113.15	TUBB6	tubulin, beta 6 class V
10801	124.78	142.76	136.18	138.08	125.45	109.72	2009-09-01	septin 9
2280	124.64	120.78	112.41	117.35	122.5	95.33	FKBP1A	FK506 binding protein 1A, 12kDa
7837	124.47	97.67	91.75	75.3	72.38	115.16	PXDN	peroxidasin homolog (Drosophila)
1340	124.22	106.33	110.55	109.37	98.38	88.05	COX6B1	cytochrome c oxidase subunit VIb polypeptide 1 (ubiquitous)
440400	124.09	100.48	88.32	136.66	95.74	88.63	RNASEK	ribonuclease, RNase K
6888	124.07	127.89	131.94	156.14	128.9	105.79	TALDO1	transaldolase 1
29927	123.83	107.19	92.77	81.04	79.38	90.59	SEC61A1	Sec61 alpha 1 subunit (S. cerevisiae)
5879	123.47	114.49	112.8	114.2	105.49	91.86	RAC1	ras-related C3 botulinum toxin substrate 1 (rho family, small GTP binding protein Rac1)
6238	123.41	161.71	175.92	147.5	152.35	175.14	RRBP1	ribosome binding protein 1
2787	123.1	92.66	84.97	119.53	90.64	67.19	GNG5	guanine nucleotide binding protein (G protein), gamma 5
2034	123.08	137.12	135.53	48.25	56.75	214.19	EPAS1	endothelial PAS domain protein 1
8079	122.65	152.06	139.32	133.97	164.09	119.16	MLF2	myeloid leukemia factor 2
10130	122.61	139.26	140.93	98.39	106.89	129.34	PDIA6	protein disulfide isomerase family A, member 6
140609	122.37	125.45	118	48.43	48.55	127.77	NEK7	NIMA-related kinase 7
55752	122.18	96.43	91.26	42.19	46.89	112.06	2011-09-01	septin 11
5204	121.91	142.34	132.31	114.39	119.83	127.23	PFDN5	prefoldin subunit 5
23406	121.59	187.44	182.07	108.34	130.1	201.34	COTL1	coactosin-like 1 (Dictyostelium)
6633	121.52	161.99	157.01	127.33	148.65	160.2	SNRPD2	small nuclear ribonucleoprotein D2 polypeptide 16.5kDa
3107	120.86	104.14	84.48	106.61	108.25	87.71	HLA-C	major histocompatibility complex, class I, C
1337	120.35	101.53	77.4	113.81	84.25	76.47	COX6A1	cytochrome c oxidase subunit VIa polypeptide 1
6184	120.3	108.75	112.89	91.01	99.87	90.75	RPN1	ribophorin I
2589	120.04	170.4	180.76	117.64	114.21	123.32	GALNT1	UDP-N-acetyl-alpha-D-galactosamine:polypeptide N-acetylgalactosaminyltransferase 1 (GalNAc-T1)
10094	119.99	137.17	133.42	114.25	107.37	121.46	ARPC3	actin related protein 2/3 complex, subunit 3, 21kDa
9500	119.89	159.86	142.5	112.34	91.8	125.55	MAGED1	melanoma antigen family D, 1
11260	119.44	60.68	72.68	73.45	68.54	76.6	XPOT	exportin, tRNA
8667	119.34	112	139.2	108.68	121.95	137.89	EIF3H	eukaryotic translation initiation factor 3, subunit H
57214	119	152.56	149.3	43.7	61.51	425.89	CEMIP	KIAA1199
214	118.59	130.99	138.68	94.53	96.57	122.51	ALCAM	activated leukocyte cell adhesion molecule
309	118.57	164.37	159.87	121.01	113.49	138.29	ANXA6	annexin A6
754	118.39	132.66	124.36	69.56	74.31	134.91	PTTG1IP	pituitary tumor-transforming 1 interacting protein
29968	117.7	47.07	55.32	32.32	44.9	84.94	PSAT1	phosphoserine aminotransferase 1
2896	117.46	115.1	82.84	114.17	93.68	75.77	GRN	granulin
1495	117.36	120.05	124.33	117.81	127.61	119.31	CTNNA1	catenin (cadherin-associated protein), alpha 1, 102kDa
3151	117.25	182.69	203.29	109.35	117.74	142.2	HMGN2	high mobility group nucleosomal binding domain 2
51330	116.99	122.78	90.75	122.64	82.16	74.08	TNFRSF12A	tumor necrosis factor receptor superfamily, member 12A
6675	116.61	76.41	78.86	62.47	66.56	81.76	UAP1	UDP-N-acteylglucosamine pyrophosphorylase 1
10979	115.85	105.39	110.05	98.52	100.99	115.54	FERMT2	fermitin family member 2
10457	115.41	179.62	187.91	210.36	250.65	124.79	GPNMB	glycoprotein (transmembrane) nmb
6727	115.24	126	142.88	141.52	114.03	129.05	SRP14	signal recognition particle 14kDa (homologous Alu RNA binding protein)
10097	115.15	147.41	145.32	106.11	95.47	135.37	ACTR2	ARP2 actin-related protein 2 homolog (yeast)
6185	115.05	89.41	81.39	75.83	80.12	86.33	RPN2	ribophorin II
730755	114.78	92.54	86.65	75.36	53.31	54.53	KRTAP2-3	keratin associated protein 2-3
5339	114.56	108.5	88.43	132.98	107.33	104.44	PLEC	plectin
3837	114.43	127.33	143.46	102.77	105.79	132.77	KPNB1	karyopherin (importin) beta 1
441951	114.11	71.23	77.45	52.65	50.93	89.28	ZFAS1	ZNFX1 antisense RNA 1
831	114.1	134.18	131.31	174.83	158.04	119.05	CAST	calpastatin
27166	113.91	114.59	132.61	111.72	139.71	98.17	PRELID1	PRELI domain containing 1
1295	113.83	205.7	196.04	85.12	89.01	171.81	COL8A1	collagen, type VIII, alpha 1
5573	113.61	186.33	182.93	160.43	136.27	152.6	PRKAR1A	protein kinase, cAMP-dependent, regulatory, type I, alpha
1462	113.36	109.05	138.28	96.35	104.75	213.62	VCAN	versican
5230	113.06	79.52	72.38	80.81	77.71	79.14	PGK1	phosphoglycerate kinase 1
7533	112.89	109.87	102.13	114.47	121.22	102.76	YWHAH	tyrosine 3-monooxygenase/tryptophan 5-monooxygenase activation protein, eta polypeptide
8724	112.64	106.35	105.48	128.89	94.83	83.62	SNX3	sorting nexin 3
51232	112.53	156.69	153.12	46.99	56.44	188.78	CRIM1	cysteine rich transmembrane BMP regulator 1 (chordin-like)
2131	112.49	88.84	89.51	62.72	55.97	90.91	EXT1	exostosin glycosyltransferase 1
57222	111.93	82.69	67.86	73.95	63.41	68.27	ERGIC1	endoplasmic reticulum-golgi intermediate compartment (ERGIC) 1
5621	111.72	93.66	88.42	76.72	65.01	84.4	PRNP	prion protein
3162	111.71	179.22	172.32	222.31	194.26	72.63	HMOX1	heme oxygenase (decycling) 1
6396	111.54	117.02	120.4	109.56	97.3	92.52	SEC13	SEC13 homolog (S. cerevisiae)
55700	111.45	156.89	178.14	181.05	184.87	158.43	MAP7D1	MAP7 domain containing 1
81631	111.43	93.68	92.96	96.45	94.35	84.84	MAP1LC3B	microtubule-associated protein 1 light chain 3 beta
3329	111.11	127	133.34	96.89	96.97	122.91	HSPD1	heat shock 60kDa protein 1 (chaperonin)
51142	109.92	96.36	94.88	92.33	89.81	75.03	CHCHD2	coiled-coil-helix-coiled-coil-helix domain containing 2
23603	108.98	133.42	130.19	91.6	102.84	115.96	CORO1C	coronin, actin binding protein, 1C
1978	108.88	60.34	63.47	53.57	49.58	81.21	EIF4EBP1	eukaryotic translation initiation factor 4E binding protein 1
9236	108.58	83.5	93.74	101.53	124.04	122.49	CCPG1	cell cycle progression 1
7170	108.56	130.91	143.36	130.43	117.62	120.25	TPM3	tropomyosin 3
51119	108.38	82.59	93.01	95.25	73.64	104.93	SBDS	Shwachman-Bodian-Diamond syndrome
2907	107.84	181.3	228.95	174.03	205.89	196.79	GRINA	glutamate receptor, ionotropic, N-methyl D-aspartate-associated protein 1 (glutamate binding)
6050	107.08	96.85	64.1	81.46	62.3	63.11	RNH1	ribonuclease/angiogenin inhibitor 1
4071	106.89	103.44	91.69	62.19	54.04	52.47	TM4SF1	transmembrane 4 L six family member 1
5692	106.73	103.07	95.62	96.74	116.89	77.93	PSMB4	proteasome (prosome, macropain) subunit, beta type, 4
4779	106.26	110.23	112.76	101.23	100.11	104.53	NFE2L1	nuclear factor (erythroid-derived 2)-like 1
84833	106.16	125.54	107.86	101.19	89.61	93.74	USMG5	up-regulated during skeletal muscle growth 5 homolog (mouse)
8061	105.89	140.95	98.1	113.68	139.83	86.06	FOSL1	FOS-like antigen 1
6923	105.32	83.24	61.56	80.7	49.64	47.71	TCEB2	transcription elongation factor B (SIII), polypeptide 2 (18kDa, elongin B)
64750	104.58	70.33	69.09	39.24	40.93	60.17	SMURF2	SMAD specific E3 ubiquitin protein ligase 2
7058	104.43	86.49	79.76	36.69	43.22	164.11	THBS2	thrombospondin 2
81502	104.37	99.91	91.94	109.63	111.68	79.81	HM13	histocompatibility (minor) 13
4830	104.21	90.07	88.12	77.78	87.09	72.49	NME1	NME/NM23 nucleoside diphosphate kinase 1
7335	103.96	96.49	122	93.41	93.27	107.39	UBE2V1	ubiquitin-conjugating enzyme E2 variant 1
11140	102.92	118.98	111.69	103.05	85.91	106.16	CDC37	cell division cycle 37
10476	102.85	116.08	115.15	107.8	98.58	107.53	ATP5H	ATP synthase, H+ transporting, mitochondrial Fo complex, subunit d
10480	102.53	82.95	85.64	83.12	81.03	84.63	EIF3M	eukaryotic translation initiation factor 3, subunit M
7416	102.27	111.12	118.65	119.99	107.28	98.69	VDAC1	voltage-dependent anion channel 1
808	102.24	205.9	207.18	157.84	174.76	162.93	CALM3	calmodulin 3 (phosphorylase kinase, delta)
23645	102.21	85.99	84.69	86.22	78.05	86.36	PPP1R15A	protein phosphatase 1, regulatory subunit 15A
311	102.19	100.19	106.33	81.98	81.22	99.02	ANXA11	annexin A11
4924	102.1	138.04	131.03	132.14	152.08	126.9	NUCB1	nucleobindin 1
4082	101.65	117.89	112.02	48.84	54.61	119.13	MARCKS	myristoylated alanine-rich protein kinase C substrate
81567	101.26	93.23	88.4	74.76	66.88	79.04	TXNDC5	thioredoxin domain containing 5 (endoplasmic reticulum)
80381	100.48	87.45	73.52	91.31	87.33	47.53	CD276	CD276 molecule
4191	100.15	106.73	84.88	94.3	78.82	72.51	MDH2	malate dehydrogenase 2, NAD (mitochondrial)
55970	100.11	79.15	84.59	68.89	64.17	73.77	GNG12	guanine nucleotide binding protein (G protein), gamma 12
27020	99.93	97.81	109.05	96.8	112.68	92.13	NPTN	neuroplastin
9902	99.83	108.76	84.28	94.33	95.36	83.65	MRC2	mannose receptor, C type 2
521	99.72	127.13	164.85	147.43	168.82	137.21	ATP5I	ATP synthase, H+ transporting, mitochondrial Fo complex, subunit E
10493	99.65	136.13	118.61	136.31	142.53	92.55	VAT1	vesicle amine transport protein 1 homolog (T. californica)
23770	99.44	137.02	131.47	111.23	116.08	122.53	FKBP8	FK506 binding protein 8, 38kDa
51504	99.38	99.79	98.41	129.42	100.5	86.63	TRMT112	tRNA methyltransferase 11-2 homolog (S. cerevisiae)
1175	99.32	92.93	73.9	50.47	54.53	75.74	AP2S1	adaptor-related protein complex 2, sigma 1 subunit
11328	99.31	84.7	80.84	69.82	77.73	86.15	FKBP9	FK506 binding protein 9, 63 kDa
6836	98.96	99.53	88.1	73.6	64.27	67.99	SURF4	surfeit 4
5714	98.76	87.8	90.92	94.12	94.78	78.74	PSMD8	proteasome (prosome, macropain) 26S subunit, non-ATPase, 8
51079	98.73	92.26	93.94	94.56	107.74	86.31	NDUFA13	NADH dehydrogenase (ubiquinone) 1 alpha subcomplex, 13
975	98.72	74.98	62.5	59.13	58.71	47.62	CD81	CD81 molecule
11100	98.3	162.39	195.73	145.85	148.65	142.55	HNRNPUL1	heterogeneous nuclear ribonucleoprotein U-like 1
2017	98.19	107.37	119	115.3	114.03	114.5	CTTN	cortactin
4907	98.16	105.37	97.64	113.47	100.47	54.81	NT5E	5'-nucleotidase, ecto (CD73)
112597	98	56.84	70.54	51.77	53.49	45.53	LINC00152	long intergenic non-protein coding RNA 152
3376	98	58.49	64.13	59.29	61.11	78.15	IARS	isoleucyl-tRNA synthetase
2191	97.7	70.3	66.77	67.93	73.19	66.6	FAP	fibroblast activation protein, alpha
8894	97.49	67.66	66.17	55.02	63.14	97.71	EIF2S2	eukaryotic translation initiation factor 2, subunit 2 beta, 38kDa
51150	96.95	93.57	99.1	84.27	78.41	80.99	SDF4	stromal cell derived factor 4
10092	96.55	113.72	119.98	110.37	86.46	113.88	ARPC5	actin related protein 2/3 complex, subunit 5, 16kDa
22872	96.52	104.66	111.32	110.54	111.91	96.71	SEC31A	SEC31 homolog A (S. cerevisiae)
618	96.47	255.08	262.61	85.27	93.52	647.56	BCYRN1	brain cytoplasmic RNA 1
1622	96.27	172.88	199.53	177.6	149.79	125.41	DBI	diazepam binding inhibitor (GABA receptor modulator, acyl-CoA binding protein)
55379	96.25	116.68	111.15	102.59	86.64	87.31	LRRC59	leucine rich repeat containing 59
1397	96.08	69.35	60.7	117.87	96.02	62.62	CRIP2	cysteine-rich protein 2
2312	95.57	103.19	126.92	4.91	9.17	292.9	FLG	filaggrin
4841	95.46	128.37	145.09	104.41	106.21	111.73	NONO	non-POU domain containing, octamer-binding
3927	95.4	157.2	152.79	98.27	106.44	148.57	LASP1	LIM and SH3 protein 1
10728	95.11	104.35	100.98	107.18	108.67	73.75	PTGES3	prostaglandin E synthase 3 (cytosolic)
1975	94.86	102.14	116.48	72.72	79.21	107.16	EIF4B	eukaryotic translation initiation factor 4B
4837	94.36	90.88	96.03	48.91	54.57	114.83	NNMT	nicotinamide N-methyltransferase
100750247	93.92	76.25	87.86	94.16	101.89	73.71	HIF1A-AS2	HIF1A antisense RNA 2
4784	93.86	147.71	179.16	168.81	194.38	162.7	NFIX	nuclear factor I/X (CCAAT-binding transcription factor)
7203	93.71	79.93	85.49	68.96	70.59	69.62	CCT3	chaperonin containing TCP1, subunit 3 (gamma)
1655	93.59	107.88	98.69	96.99	94.73	87.1	DDX5	DEAD (Asp-Glu-Ala-Asp) box helicase 5
47	93.33	88.07	80.88	98.28	97.23	70.37	ACLY	ATP citrate lyase
6157	93.19	114.04	105.71	77.71	80.76	106.97	RPL27A	ribosomal protein L27a
7388	93.15	125.8	105.84	86.01	88.99	87.22	UQCRH	ubiquinol-cytochrome c reductase hinge protein
6237	93.1	86.29	76.42	96.27	92.96	87.97	RRAS	related RAS viral (r-ras) oncogene homolog
140606	93.02	72.92	58.44	77.95	47.93	59.71	SELM	selenoprotein M
55323	92.95	71.09	59.99	80.41	69.27	66.26	LARP6	La ribonucleoprotein domain family, member 6
140576	92.82	74.44	56.14	101.13	104.04	63.58	S100A16	S100 calcium binding protein A16
6726	92.73	88.97	81.22	77.34	73.7	63.12	SRP9	signal recognition particle 9kDa
4008	92.38	114.11	129.12	53.99	71.27	160.69	LMO7	LIM domain 7
10956	92.01	108.08	116.15	115.23	130.95	108.8	OS9	osteosarcoma amplified 9, endoplasmic reticulum lectin
6228	91.78	95.46	79.78	86.14	65.43	90.85	RPS23	ribosomal protein S23
8754	91.71	85.08	87.5	65.86	63.28	84.82	ADAM9	ADAM metallopeptidase domain 9
3371	91.53	111.06	111.21	131.82	120.24	100.69	TNC	tenascin C
7086	91.31	104.58	100.2	110.02	109.46	63.78	TKT	transketolase
9448	91.16	96.35	97.38	105.17	102.52	62.39	MAP4K4	mitogen-activated protein kinase kinase kinase kinase 4
93621	91.07	97.75	107.88	101.38	108.59	99.37	MRFAP1	Morf4 family associated protein 1
2817	90.91	91.71	89.92	73.56	62.03	70.9	GPC1	glypican 1
8301	90.76	113.65	120.28	95.26	91.64	107.78	PICALM	phosphatidylinositol binding clathrin assembly protein
2547	90.66	106.67	109.69	84.9	93.6	86.1	XRCC6	X-ray repair complementing defective repair in Chinese hamster cells 6
5093	90.41	97.65	88.02	106.99	102.17	80.2	PCBP1	poly(rC) binding protein 1
968	90.07	172.73	198.85	348.51	307.97	96.21	CD68	CD68 molecule
51148	89.52	78.12	61.27	70.8	59.78	68.46	CERCAM	cerebral endothelial cell adhesion molecule
84624	89.34	81.68	104.28	54.65	58.35	155.41	FNDC1	fibronectin type III domain containing 1
6464	89.3	111.16	97.04	89.1	87.81	74.23	SHC1	SHC (Src homology 2 domain containing) transforming protein 1
7458	88.92	117.57	100.73	80.71	77.93	79.48	EIF4H	eukaryotic translation initiation factor 4H
10963	88.89	102.88	118.39	115.89	109.91	89.18	STIP1	stress-induced-phosphoprotein 1
4726	88.86	126.52	176.47	123.02	120.23	115.65	NDUFS6	NADH dehydrogenase (ubiquinone) Fe-S protein 6, 13kDa (NADH-coenzyme Q reductase)
56851	88.65	76.51	79.56	67.26	64.9	70.11	EMC7	ER membrane protein complex subunit 7
6383	88.57	53.78	52.24	36.32	41.62	50.45	SDC2	syndecan 2
5886	88.49	84.5	79.32	109.68	110.17	72.14	RAD23A	RAD23 homolog A (S. cerevisiae)
6418	88.47	87.5	91.8	82.57	77.22	71.25	SET	SET nuclear oncogene
11315	88.34	118.68	128.85	105.52	94.69	104.74	PARK7	parkinson protein 7
114990	88.33	106.01	94.73	108.4	97.98	81.64	VASN	vasorin
3646	88.32	76.47	80.4	68.85	61.45	82.97	EIF3E	eukaryotic translation initiation factor 3, subunit E
25996	88.09	67.79	72.24	75.03	82.3	78.83	REXO2	REX2, RNA exonuclease 2 homolog (S. cerevisiae)
3959	87.9	77.01	60.07	64.96	61.47	60.35	LGALS3BP	lectin, galactoside-binding, soluble, 3 binding protein
5033	87.8	55.58	55.27	42.24	37.73	64.82	P4HA1	prolyl 4-hydroxylase, alpha polypeptide I
10983	87.69	88.38	86.25	107.38	101.1	74.92	CCNI	cyclin I
5695	87.68	92.36	105.08	110.15	117.17	79.38	PSMB7	proteasome (prosome, macropain) subunit, beta type, 7
440	87.68	34.64	34.06	24.77	29.43	61.7	ASNS	asparagine synthetase (glutamine-hydrolyzing)
100288332	87.66	65.24	70.81	60.43	88.61	102.86	NPIPA5	NPIP-like protein 1-like
677	87.56	142.29	155.82	163.08	184.82	91.72	ZFP36L1	ZFP36 ring finger protein-like 1
8613	87.55	78.8	65.21	32.87	34.99	52.14	PPAP2B	phosphatidic acid phosphatase type 2B
6747	87.3	75.75	76.08	55.61	49.79	65.69	SSR3	signal sequence receptor, gamma (translocon-associated protein gamma)
5250	87.24	85.41	70.45	59.49	61.01	63.63	SLC25A3	solute carrier family 25 (mitochondrial carrier; phosphate carrier), member 3
11014	87.16	63.5	47.85	44.89	49.63	49.69	KDELR2	KDEL (Lys-Asp-Glu-Leu) endoplasmic reticulum protein retention receptor 2
122786	86.95	60.49	58.38	36.05	41.02	65.65	FRMD6	FERM domain containing 6
6146	86.85	94.51	98.16	80.16	73.42	89.36	RPL22	ribosomal protein L22
4677	86.78	55.78	64.66	53.06	56.24	78.33	NARS	asparaginyl-tRNA synthetase
54732	86.49	104.33	86.95	74.71	74.06	87.29	TMED9	transmembrane emp24 protein transport domain containing 9
90411	86.47	92.69	88.39	62.02	52.56	71.63	MCFD2	multiple coagulation factor deficiency 2
7532	86.43	83.18	86.01	73.97	73.99	80.12	YWHAG	tyrosine 3-monooxygenase/tryptophan 5-monooxygenase activation protein, gamma polypeptide
1349	86.4	83.4	97.43	90.3	119.14	87.12	COX7B	cytochrome c oxidase subunit VIIb
444	86.29	110.73	117.63	89.51	89.81	76.35	ASPH	aspartate beta-hydroxylase
131566	86.2	68.53	71.49	101.23	74.59	34.37	DCBLD2	discoidin, CUB and LCCL domain containing 2
4493	86	80.61	79.58	49.74	39.64	41.36	MT1E	metallothionein 1E
8073	85.95	69.45	64.58	71.42	64.57	51.68	PTP4A2	protein tyrosine phosphatase type IVA, member 2
8992	85.93	109.36	90.13	84.19	82.46	65.75	ATP6V0E1	ATPase, H+ transporting, lysosomal 9kDa, V0 subunit e1
2664	85.85	67.25	60.98	79.1	79.02	56.34	GDI1	GDP dissociation inhibitor 1
7296	85.8	96.76	103.36	81.01	76.66	120.28	TXNRD1	thioredoxin reductase 1
22820	85.61	79.68	74.69	71.84	71.8	69.36	COPG1	coatomer protein complex, subunit gamma 1
10574	85.5	100.36	84.28	70.36	75.42	62.95	CCT7	chaperonin containing TCP1, subunit 7 (eta)
2539	85.27	125.77	106.89	149.03	156.53	84.11	G6PD	glucose-6-phosphate dehydrogenase
54407	85.23	72.3	71.27	52.27	54.01	98.99	SLC38A2	solute carrier family 38, member 2
165	85.18	93.56	98.08	69.23	87.23	70.28	AEBP1	AE binding protein 1
79586	84.84	80.84	57.98	57.19	53.83	69.09	CHPF	chondroitin polymerizing factor
6235	84.64	48.61	46.36	38.04	28.01	48.98	RPS29	ribosomal protein S29
53838	84.58	93.83	96.78	88.72	95.64	109.42	C11orf24	chromosome 11 open reading frame 24
3191	84.36	104.58	112.42	73.59	81.36	82.7	HNRNPL	heterogeneous nuclear ribonucleoprotein L
3068	84.24	112.16	124.23	111.56	129.64	102.78	HDGF	hepatoma-derived growth factor
8140	84.2	43.83	38.05	23.05	22.25	50.92	SLC7A5	solute carrier family 7 (amino acid transporter light chain, L system), member 5
22943	84.12	86.84	79.53	26.56	28.81	49.83	DKK1	dickkopf 1 homolog (Xenopus laevis)
10581	84.08	55.56	51.6	30.84	37.36	59.16	IFITM2	interferon induced transmembrane protein 2
93974	83.84	110.53	119.44	123.51	122.16	104.82	ATPIF1	ATPase inhibitory factor 1
23193	83.68	72.54	59.19	54.44	58.07	65.94	GANAB	glucosidase, alpha; neutral AB
9276	83.35	92.33	96.28	72.67	79.21	84.17	COPB2	coatomer protein complex, subunit beta 2 (beta prime)
3181	83.33	140.58	147.66	101.08	91.07	100.45	HNRNPA2B1	heterogeneous nuclear ribonucleoprotein A2/B1
8661	83.31	104.47	116.78	109.47	88.96	108.32	EIF3A	eukaryotic translation initiation factor 3, subunit A
23741	83.31	102.23	94.36	85.09	76.49	75.64	EID1	EP300 interacting inhibitor of differentiation 1
998	83.29	83.45	85.1	80.06	73.26	67.62	CDC42	cell division cycle 42
3611	83.13	78.81	75.63	84.57	70.13	66.77	ILK	integrin-linked kinase
10174	82.83	98.77	93.92	77.89	104.52	114.78	SORBS3	sorbin and SH3 domain containing 3
10159	82.78	66.48	62.16	66.25	68.18	55.51	ATP6AP2	ATPase, H+ transporting, lysosomal accessory protein 2
8038	82.7	53.69	55.46	61.06	63.49	65.04	ADAM12	ADAM metallopeptidase domain 12
3098	82.67	88.74	94.33	121.9	108.67	72.99	HK1	hexokinase 1
37	82.64	81.57	67.09	80.74	68.12	55.16	ACADVL	acyl-CoA dehydrogenase, very long chain
51386	82.58	76.85	65.57	57.86	49.64	60.98	EIF3L	eukaryotic translation initiation factor 3, subunit L
1012	82.45	47.54	47.04	65.53	68	56.53	CDH13	cadherin 13, H-cadherin (heart)
9296	82.14	63.2	51.4	64.9	55.66	50.77	ATP6V1F	ATPase, H+ transporting, lysosomal 14kDa, V1 subunit F
6881	82.12	77.64	79.51	83.28	66.83	68.74	TAF10	TAF10 RNA polymerase II, TATA box binding protein (TBP)-associated factor, 30kDa
6137	82.1	72.93	74.2	63.32	57.95	67.15	RPL13	ribosomal protein L13
1460	82.07	79.08	79.5	71.75	79.03	72.06	CSNK2B	casein kinase 2, beta polypeptide
2058	81.99	59.02	66.98	54.25	62.77	90.71	EPRS	glutamyl-prolyl-tRNA synthetase
11015	81.82	69.29	76	87.22	68.15	63.73	KDELR3	KDEL (Lys-Asp-Glu-Leu) endoplasmic reticulum protein retention receptor 3
1974	81.78	60.54	63.33	47.55	43.16	58.91	EIF4A2	eukaryotic translation initiation factor 4A2
10095	81.65	95.13	81.5	105.14	87.33	60.54	ARPC1B	actin related protein 2/3 complex, subunit 1B, 41kDa
1329	81.61	104.52	86.63	87.8	69.56	70.29	COX5B	cytochrome c oxidase subunit Vb
7311	81.59	71.68	75.31	63.5	73.78	69.84	UBA52	ubiquitin A-52 residue ribosomal protein fusion product 1
7165	81.5	74.49	69.54	60.17	49.64	54.71	TPD52L2	tumor protein D52-like 2
378938	81.45	103.76	92.56	102.35	124.31	132.1	MALAT1	metastasis associated lung adenocarcinoma transcript 1 (non-protein coding)
11135	81.42	105.64	109.21	74.58	97.82	134.31	CDC42EP1	CDC42 effector protein (Rho GTPase binding) 1
7317	81.23	85.17	72.32	61.91	66.46	62.64	UBA1	ubiquitin-like modifier activating enzyme 1
3183	80.98	92.35	101.12	77.81	82.74	81.06	HNRNPC	heterogeneous nuclear ribonucleoprotein C (C1/C2)
4716	80.97	86.56	96.07	97.78	110.15	83.83	NDUFB10	NADH dehydrogenase (ubiquinone) 1 beta subcomplex, 10, 22kDa
79001	80.95	64.6	57.67	61.78	49.88	50.18	VKORC1	vitamin K epoxide reductase complex, subunit 1
6227	80.86	105.63	79.64	76.22	70.85	84.49	RPS21	ribosomal protein S21
5036	80.86	104.14	112.79	90.08	94.94	85.86	PA2G4	proliferation-associated 2G4, 38kDa
7323	80.79	73.28	72.43	76.38	76.3	62.43	UBE2D3	ubiquitin-conjugating enzyme E2D 3
5872	80.45	120.55	119.87	121.09	133.59	101.54	RAB13	RAB13, member RAS oncogene family
11316	80.33	105.49	88.06	91.31	94.33	89.57	COPE	coatomer protein complex, subunit epsilon
8826	80.31	73.63	80.98	92.08	89.44	76.45	IQGAP1	IQ motif containing GTPase activating protein 1
10204	80.25	55.49	62.29	58.01	57.68	56.13	NUTF2	nuclear transport factor 2
51065	80.25	98.72	96.71	80.66	81.53	115.19	RPS27L	ribosomal protein S27-like
6902	80.08	91.32	110.88	83.81	91.1	145.09	TBCA	tubulin folding cofactor A
2934	80.01	108.58	91.22	112.47	106.86	59.44	GSN	gelsolin
2683	79.86	70.31	74.42	54.59	59.62	78.05	B4GALT1	UDP-Gal:betaGlcNAc beta 1,4- galactosyltransferase, polypeptide 1
5037	79.84	84.94	75.96	60.58	61.64	55.9	PEBP1	phosphatidylethanolamine binding protein 1
1827	79.81	47.12	48.01	17.1	19.72	77.11	RCAN1	regulator of calcineurin 1
372	79.58	72.62	77.75	67.43	68.59	66.95	ARCN1	archain 1
23576	79.57	96.22	92.03	29.95	35.72	127.49	DDAH1	dimethylarginine dimethylaminohydrolase 1
23480	79.57	52.9	64.5	59.58	55.64	48.03	SEC61G	Sec61 gamma subunit
8531	79.56	84.16	87.78	93.16	84.97	84.85	YBX3	Y box binding protein 3
54460	79.55	104.5	105.59	95.34	97.59	89.87	MRPS21	mitochondrial ribosomal protein S21
8933	79.49	52.68	36.97	45.89	50.82	46.04	FAM127A	family with sequence similarity 127, member A
57515	79.39	71.65	67.86	69.12	65.32	59.04	SERINC1	serine incorporator 1
115098	79.21	110.49	99.56	92.81	128.93	101.27	CCDC124	coiled-coil domain containing 124
51669	79.2	70.02	72.35	72.93	72.6	59.27	TMEM66	transmembrane protein 66
5566	78.97	122.13	133.61	126.6	134.94	112.36	PRKACA	protein kinase, cAMP-dependent, catalytic, alpha
669	78.93	56.42	61.84	127.07	99.11	38.32	BPGM	2,3-bisphosphoglycerate mutase
10541	78.86	106.38	115.1	76.91	82.62	94.96	ANP32B	acidic (leucine-rich) nuclear phosphoprotein 32 family, member B
9509	78.79	52.84	51.12	36.82	40.57	72.38	ADAMTS2	ADAM metallopeptidase with thrombospondin type 1 motif, 2
5688	78.76	65.49	54.12	72.75	54.57	49.13	PSMA7	proteasome (prosome, macropain) subunit, alpha type, 7
509	78.75	74.55	71.79	74.01	69.55	65.94	ATP5C1	ATP synthase, H+ transporting, mitochondrial F1 complex, gamma polypeptide 1
5708	78.53	84.54	88.05	80.75	70.55	64.94	PSMD2	proteasome (prosome, macropain) 26S subunit, non-ATPase, 2
8668	78.46	58.66	58.26	54.44	57.58	48.33	EIF3I	eukaryotic translation initiation factor 3, subunit I
6742	78.34	93.09	106.76	78.12	76.11	86.74	SSBP1	single-stranded DNA binding protein 1, mitochondrial
29058	78.19	71.27	58.49	61.53	60.89	64.15	TMEM230	transmembrane protein 230
8974	78.12	55.71	55.93	63.04	66.18	51.48	P4HA2	prolyl 4-hydroxylase, alpha polypeptide II
7417	78.06	75	68.1	77.62	88.08	58.56	VDAC2	voltage-dependent anion channel 2
3685	77.99	47.91	51.93	53.89	55.29	65.7	ITGAV	integrin, alpha V
27018	77.9	138.14	134.36	121.58	111.38	101.19	NGFRAP1	nerve growth factor receptor (TNFRSF16) associated protein 1
1832	77.88	57.27	72.69	60.05	68.19	109.55	DSP	desmoplakin
4201	77.75	111.92	105.73	95	100.38	90.02	MEA1	male-enhanced antigen 1
7132	77.74	95	81.25	81.48	85.21	74.41	TNFRSF1A	tumor necrosis factor receptor superfamily, member 1A
440926	77.7	88.84	80	70.16	64.66	58.43	H3F3AP4	H3 histone, family 3A, pseudogene 4
51024	77.5	73.51	97.04	80.69	85.29	72.32	FIS1	fission 1 (mitochondrial outer membrane) homolog (S. cerevisiae)
100462983	77.5	18.47	21.61	21.64	19.85	25.69	MTRNR2L3	MT-RNR2-like 3
6624	77.26	99.3	73.13	83.78	70.5	74.73	FSCN1	fascin homolog 1, actin-bundling protein (Strongylocentrotus purpuratus)
51258	77.17	93.12	103.87	94.56	97.3	87.71	MRPL51	mitochondrial ribosomal protein L51
10397	77.06	78.91	66.33	117.85	95.55	61.68	NDRG1	N-myc downstream regulated 1
3692	77.05	42.19	33.03	42.21	31.57	29.55	EIF6	eukaryotic translation initiation factor 6
51637	77.03	88.87	92.77	83.8	82.14	83.2	C14orf166	chromosome 14 open reading frame 166
3572	76.87	38.98	38.98	51.91	41.25	41.49	IL6ST	interleukin 6 signal transducer (gp130, oncostatin M receptor)
5094	76.77	111.05	107.59	94.14	107.5	101.38	PCBP2	poly(rC) binding protein 2
28974	76.69	105.12	115.22	99.81	89.71	99.25	C19orf53	chromosome 19 open reading frame 53
3182	76.68	76.27	77.58	77.68	68.57	69.54	HNRNPAB	heterogeneous nuclear ribonucleoprotein A/B
1603	76.62	61.27	46.69	54.55	42.59	43.25	DAD1	defender against cell death 1
8763	76.59	69.02	60.15	60.9	51.07	43.78	CD164	CD164 molecule, sialomucin
6472	76.36	48.75	42.23	30.61	28.01	41.92	SHMT2	serine hydroxymethyltransferase 2 (mitochondrial)
4641	76.25	85.19	75.5	75.52	73.21	81.57	MYO1C	myosin IC
10549	76.01	60.41	61.23	54.74	47.47	54.36	PRDX4	peroxiredoxin 4
1476	75.81	86.39	94.32	121.21	140.81	56.6	CSTB	cystatin B (stefin B)
1350	75.67	67.05	78.96	73.78	59.37	69.44	COX7C	cytochrome c oxidase subunit VIIc
5870	75.44	61.63	61.65	74.81	76.39	60.17	RAB6A	RAB6A, member RAS oncogene family
1176	75.41	60.65	70.53	82.01	69.2	62.56	AP3S1	adaptor-related protein complex 3, sigma 1 subunit
1026	75.32	103.12	78.2	68.27	62.55	81.51	CDKN1A	cyclin-dependent kinase inhibitor 1A (p21, Cip1)
10628	75.24	44.21	40.68	24.41	28.29	38.36	TXNIP	thioredoxin interacting protein
51614	75.05	59.28	54.4	45.27	46.03	46.85	ERGIC3	ERGIC and golgi 3
79856	74.96	72.61	62.24	54.57	38.73	52.88	SNX22	sorting nexin 22
6455	74.68	90.82	87.04	96.76	102.54	79.1	SH3GL1	SH3-domain GRB2-like 1
7358	74.57	68.69	63.98	80.04	79.79	48.43	UGDH	UDP-glucose 6-dehydrogenase
1650	74.42	70.36	56.32	48.58	38.35	51.51	DDOST	dolichyl-diphosphooligosaccharide--protein glycosyltransferase subunit (non-catalytic)
4953	74.41	64.33	55.27	57.98	52.54	48.45	ODC1	ornithine decarboxylase 1
7494	74.36	50.78	44.38	47.67	45.4	60.25	XBP1	X-box binding protein 1
801	74.31	70.14	67.89	77.33	74.19	64.56	CALM1	calmodulin 1 (phosphorylase kinase, delta)
4076	74.31	95.67	98.89	78.08	76.94	77.44	CAPRIN1	cell cycle associated protein 1
5725	73.97	68.23	60.31	49.08	46.28	47.4	PTBP1	polypyrimidine tract binding protein 1
11331	73.96	60.72	56.12	51.22	56	52.51	PHB2	prohibitin 2
1000	73.94	69.56	75.05	44.91	52.51	83.7	CDH2	cadherin 2, type 1, N-cadherin (neuronal)
2987	73.86	80.04	60.29	70.1	51.85	49.51	GUK1	guanylate kinase 1
283820	73.8	71.02	74.13	65.84	63.74	74.6	NOMO2	NODAL modulator 2
829	73.78	69.21	70.77	61.24	61.48	67.95	CAPZA1	capping protein (actin filament) muscle Z-line, alpha 1
9709	73.72	52.44	43.15	38.97	35.39	53.08	HERPUD1	homocysteine-inducible, endoplasmic reticulum stress-inducible, ubiquitin-like domain member 1
84168	73.63	121.54	135.61	54.45	60.17	129.12	ANTXR1	anthrax toxin receptor 1
5376	73.56	67.82	65.75	92.06	87.48	45.46	PMP22	peripheral myelin protein 22
9601	73.46	85.93	79.42	52.16	49.75	65.69	PDIA4	protein disulfide isomerase family A, member 4
120	73.37	61.54	72.51	51.7	54.15	75.36	ADD3	adducin 3 (gamma)
3301	73.25	97.75	92.55	104.05	101.32	80.49	DNAJA1	DnaJ (Hsp40) homolog, subfamily A, member 1
81876	73.23	81.65	63.09	67.54	67.18	58.89	RAB1B	RAB1B, member RAS oncogene family
3428	73.1	71.95	82.94	62.53	65.83	59.29	IFI16	interferon, gamma-inducible protein 16
10552	72.9	65.51	59.56	57.92	57.59	47.79	ARPC1A	actin related protein 2/3 complex, subunit 1A, 41kDa
328	72.46	90.12	92.52	70.65	69.04	72.83	APEX1	APEX nuclease (multifunctional DNA repair enzyme) 1
388	72.43	58.21	45.53	55.27	45.57	54.95	RHOB	ras homolog family member B
1601	72.38	66.32	71.38	56.3	58.92	81.8	DAB2	Dab, mitogen-responsive phosphoprotein, homolog 2 (Drosophila)
3074	72.33	60.92	64.31	58.15	53.99	44.59	HEXB	hexosaminidase B (beta polypeptide)
8666	72.28	81.25	79.21	67.13	68.25	69.95	EIF3G	eukaryotic translation initiation factor 3, subunit G
11171	72.25	70.35	65.54	62.43	58.27	61.89	STRAP	serine/threonine kinase receptor associated protein
9167	72.24	54.73	69.25	50.42	63.1	75.11	COX7A2L	cytochrome c oxidase subunit VIIa polypeptide 2 like
706	72.18	72.37	53.69	51.52	32.42	46.36	TSPO	translocator protein (18kDa)
9141	71.95	81.94	97.55	92.39	93.46	82.39	PDCD5	programmed cell death 5
1265	71.73	129.14	109.29	56.13	53.03	120.38	CNN2	calponin 2
56005	71.67	64.48	53.5	51.76	45.82	46.76	C19orf10	chromosome 19 open reading frame 10
10992	71.63	96.56	106.72	90.93	85.53	83.81	SF3B2	splicing factor 3b, subunit 2, 145kDa
90480	71.52	101.63	103.84	94.73	89.85	76.5	GADD45GIP1	growth arrest and DNA-damage-inducible, gamma interacting protein 1
8829	71.32	50.76	50.77	50.18	43.13	37.43	NRP1	neuropilin 1
54458	71.07	107.96	113.29	99.14	95.49	99.61	PRR13	proline rich 13
7414	70.91	89.01	86.09	76.39	72.88	83.21	VCL	vinculin
5439	70.84	61.95	89.28	89.5	74.41	78	POLR2J	polymerase (RNA) II (DNA directed) polypeptide J, 13.3kDa
5702	70.84	95.84	103.86	105.11	112.88	82.24	PSMC3	proteasome (prosome, macropain) 26S subunit, ATPase, 3
5226	70.68	168.13	158.28	185.48	171.37	82.57	PGD	phosphogluconate dehydrogenase
4141	70.52	44.09	44.95	36.96	33.84	52.13	MARS	methionyl-tRNA synthetase
9550	70.48	69.53	70.86	71.57	68.19	65.3	ATP6V1G1	ATPase, H+ transporting, lysosomal 13kDa, V1 subunit G1
1213	70.13	71.41	77.54	84.11	75.86	64.78	CLTC	clathrin, heavy chain (Hc)
2783	70.03	73.71	56.17	65.99	59.47	51.27	GNB2	guanine nucleotide binding protein (G protein), beta polypeptide 2
113201	69.83	54.01	59.48	62.62	55.19	53.99	CASC4	cancer susceptibility candidate 4
6520	69.82	60.99	55.76	46.87	38.36	57.01	SLC3A2	solute carrier family 3 (activators of dibasic and neutral amino acid transport), member 2
8565	69.79	50.57	52.56	45.19	41.69	53.78	YARS	tyrosyl-tRNA synthetase
5605	69.79	71.24	67.87	72.57	75.98	62.56	MAP2K2	mitogen-activated protein kinase kinase 2
6500	69.66	81.9	63.07	73.26	80.81	67.87	SKP1	S-phase kinase-associated protein 1
79095	69.66	100.65	96.94	93.62	87.97	80.56	C9orf16	chromosome 9 open reading frame 16
649	69.53	34.26	31.17	41.76	39.02	29.01	BMP1	bone morphogenetic protein 1
1499	69.53	85.43	80.01	66.25	64.85	64.51	CTNNB1	catenin (cadherin-associated protein), beta 1, 88kDa
1649	69.45	43.08	38.52	39.96	62.75	58.36	DDIT3	DNA-damage-inducible transcript 3
7873	69.44	91.65	97.26	71.63	76.26	73.62	MANF	mesencephalic astrocyte-derived neurotrophic factor
55967	69.41	78.1	77.52	67.24	58.64	57.04	NDUFA12	NADH dehydrogenase (ubiquinone) 1 alpha subcomplex, 12
1452	69.3	67.56	61.73	58.48	47.4	53.04	CSNK1A1	casein kinase 1, alpha 1
5358	69.27	78.09	86.08	96.47	95.67	93.77	PLS3	plastin 3
7345	69.19	77.32	72.1	100.06	101.82	69.85	UCHL1	ubiquitin carboxyl-terminal esterase L1 (ubiquitin thiolesterase)
10694	69.03	69.87	72.58	62.37	57.47	61.92	CCT8	chaperonin containing TCP1, subunit 8 (theta)
26020	68.92	81.98	58.05	71.71	62.64	53.07	LRP10	low density lipoprotein receptor-related protein 10
5441	68.84	76.99	61.96	61.05	37.71	43.83	POLR2L	polymerase (RNA) II (DNA directed) polypeptide L, 7.6kDa
5687	68.84	76.77	82.14	80.09	86.01	64.76	PSMA6	proteasome (prosome, macropain) subunit, alpha type, 6
4144	68.66	46.68	35.72	38.66	37.78	33.98	MAT2A	methionine adenosyltransferase II, alpha
10960	68.59	64.85	59.89	50.43	57.38	42.79	LMAN2	lectin, mannose-binding 2
5902	68.56	104.43	98.98	74.01	91.45	77.23	RANBP1	RAN binding protein 1
493	68.55	41.55	43.27	82.01	74.21	48.55	ATP2B4	ATPase, Ca++ transporting, plasma membrane 4
58505	68.54	67.96	59.3	62.93	67.62	64.63	OSTC	oligosaccharyltransferase complex subunit (non-catalytic)
5887	68.53	59.84	55.08	44.43	40.43	57.89	RAD23B	RAD23 homolog B (S. cerevisiae)
30008	68.5	68.27	54.27	35.48	26.78	60.57	EFEMP2	EGF containing fibulin-like extracellular matrix protein 2
29959	68.49	62.82	57.35	62.42	64.06	49.92	NRBP1	nuclear receptor binding protein 1
11047	68.36	86.25	70.28	94.45	77.76	54.95	ADRM1	adhesion regulating molecule 1
10123	68.34	25.79	24.18	23.65	28.77	38.42	ARL4C	ADP-ribosylation factor-like 4C
53834	68.3	100.99	102.14	103.07	93.87	75.75	FGFRL1	fibroblast growth factor receptor-like 1
7520	68.25	89.48	98.32	77.09	78.11	71.53	XRCC5	X-ray repair complementing defective repair in Chinese hamster cells 5 (double-strand-break rejoining)
126393	67.86	188.23	256.18	119.67	155.88	293.81	HSPB6	heat shock protein, alpha-crystallin-related, B6
387066	67.56	53.72	51.99	32.59	29.41	58.03	SNHG5	small nucleolar RNA host gene 5 (non-protein coding)
6917	67.56	43.82	44.97	38.88	43.87	55.08	TCEA1	transcription elongation factor A (SII), 1
9123	67.34	73.78	65.59	51.35	43.61	61.46	SLC16A3	solute carrier family 16, member 3 (monocarboxylic acid transporter 4)
6734	67.32	62.45	63.96	55.3	55.19	56.73	SRPR	signal recognition particle receptor (docking protein)
51604	67.26	65.01	66.34	78.91	70.17	53.14	PIGT	phosphatidylinositol glycan anchor biosynthesis, class T
2590	67.24	61.61	63.45	46.68	44.37	63.37	GALNT2	UDP-N-acetyl-alpha-D-galactosamine:polypeptide N-acetylgalactosaminyltransferase 2 (GalNAc-T2)
3675	67.23	67.69	57.29	81.42	73.64	54.12	ITGA3	integrin, alpha 3 (antigen CD49C, alpha 3 subunit of VLA-3 receptor)
27243	67.17	89.79	89.01	94.83	99.83	78.93	CHMP2A	charged multivesicular body protein 2A
64943	66.69	50.51	49.94	64.57	59.21	40.57	NT5DC2	5'-nucleotidase domain containing 2
2821	66.66	68.71	58.72	66.58	58.09	52.34	GPI	glucose-6-phosphate isomerase
128866	66.5	97.45	100.58	98.74	100.86	93.68	CHMP4B	charged multivesicular body protein 4B
6741	66.46	77.59	83.14	58.57	62.4	95.52	SSB	Sjogren syndrome antigen B (autoantigen La)
59286	66.44	65.08	63.97	61.5	50.9	61.55	UBL5	ubiquitin-like 5
4673	66.44	87.67	93.42	58.45	57.81	101.05	NAP1L1	nucleosome assembly protein 1-like 1
7415	66.41	81.73	78.04	73.93	75.4	62.21	VCP	valosin containing protein
8664	66.38	58.93	60.37	57.48	52.2	50.94	EIF3D	eukaryotic translation initiation factor 3, subunit D
23022	66.37	110.91	111.3	79.45	96.86	142.69	PALLD	palladin, cytoskeletal associated protein
23479	66.31	72.98	73.71	66.08	78.76	73	ISCU	iron-sulfur cluster scaffold homolog (E. coli)
4055	66.25	70.25	73.86	63.23	57.81	62.32	LTBR	lymphotoxin beta receptor (TNFR superfamily, member 3)
6767	66.21	80.45	88.67	78.88	86.78	81.15	ST13	suppression of tumorigenicity 13 (colon carcinoma) (Hsp70 interacting protein)
23420	66.21	62.94	53.99	57.23	54.8	57.33	NOMO1	NODAL modulator 1
10550	66.16	61.18	61.2	75.34	65.81	41.39	ARL6IP5	ADP-ribosylation-like factor 6 interacting protein 5
3913	66.15	62.92	53.89	54.65	63.03	63.59	LAMB2	laminin, beta 2 (laminin S)
54206	66.11	47.35	44.2	100.05	64.44	54.28	ERRFI1	ERBB receptor feedback inhibitor 1
25844	66.08	60.65	54.73	61	52.62	48.66	YIPF3	Yip1 domain family, member 3
5518	66.03	60.9	47.05	54.36	47.86	39.7	PPP2R1A	protein phosphatase 2, regulatory subunit A, alpha
716	66.03	71.71	71.66	69.77	77.21	57	C1S	complement component 1, s subcomponent
647979	66.01	67.35	72.82	69.91	60.67	60	LINC00657	long intergenic non-protein coding RNA 657
498	65.99	64.41	60.46	60.34	63.21	55.56	ATP5A1	ATP synthase, H+ transporting, mitochondrial F1 complex, alpha subunit 1, cardiac muscle
7424	65.85	141.79	165.39	160.67	151.97	117.17	VEGFC	vascular endothelial growth factor C
4710	65.63	81.57	90.5	82.3	68	64.46	NDUFB4	NADH dehydrogenase (ubiquinone) 1 beta subcomplex, 4, 15kDa
4681	65.59	67.66	38.35	55.88	42.05	33.15	NBL1	neuroblastoma 1, DAN family BMP antagonist
7052	65.57	53.87	49.01	25.25	22.14	58.44	TGM2	transglutaminase 2 (C polypeptide, protein-glutamine-gamma-glutamyltransferase)
3799	65.5	63.41	59.53	59.96	54.21	71.01	KIF5B	kinesin family member 5B
9446	65.47	55.46	55.55	58.76	71.85	43.24	GSTO1	glutathione S-transferase omega 1
9518	65.29	37.2	27.59	16.33	16.77	32.83	GDF15	growth differentiation factor 15
493869	65.23	45.43	46.84	38.88	41.7	51.11	GPX8	glutathione peroxidase 8 (putative)
8761	65.18	74.72	80.62	54.72	50.8	83.13	PABPC4	poly(A) binding protein, cytoplasmic 4 (inducible form)
10576	65.16	62.05	57.06	47.54	41.43	47.04	CCT2	chaperonin containing TCP1, subunit 2 (beta)
26003	65.09	87.02	75.44	67.45	110.04	83.8	GORASP2	golgi reassembly stacking protein 2, 55kDa
4782	65.09	102.87	113.25	116.14	128.36	99.51	NFIC	nuclear factor I/C (CCAAT-binding transcription factor)
1822	65.05	112.06	121.05	98.53	123.19	120.61	ATN1	atrophin 1
9130	64.85	75.57	70.83	86.8	86.04	71.33	FAM50A	family with sequence similarity 50, member A
1808	64.83	47.42	43.77	46.35	47.34	46.28	DPYSL2	dihydropyrimidinase-like 2
6950	64.79	68.7	63.7	62.61	63.68	52.83	TCP1	t-complex 1
9898	64.68	82.12	89.95	77.72	71.61	73.95	UBAP2L	ubiquitin associated protein 2-like
7979	64.65	99.55	135.74	115	96.14	97.73	SHFM1	split hand/foot malformation (ectrodactyly) type 1
4237	64.55	56.74	66.49	56.16	70.67	57.13	MFAP2	microfibrillar-associated protein 2
522	64.4	73.33	74.87	70.19	47.14	64.46	ATP5J	ATP synthase, H+ transporting, mitochondrial Fo complex, subunit F6
6711	64.37	78.75	85.19	84.69	80.79	82.97	SPTBN1	spectrin, beta, non-erythrocytic 1
5159	64.37	116.73	98.75	59.7	62.99	41.8	PDGFRB	platelet-derived growth factor receptor, beta polypeptide
401505	64.36	61.7	58.72	56.61	69.62	42.55	TOMM5	translocase of outer mitochondrial membrane 5 homolog (yeast)
476	64.36	57.29	51.25	48.8	46.77	39.82	ATP1A1	ATPase, Na+/K+ transporting, alpha 1 polypeptide
118	64.29	66.46	64.08	63.67	64.18	57.2	ADD1	adducin 1 (alpha)
2079	64.16	67.33	73.78	58.3	51.42	57.96	ERH	enhancer of rudimentary homolog (Drosophila)
64175	64.01	48.31	45.52	34.55	32.46	41.62	LEPRE1	leucine proline-enriched proteoglycan (leprecan) 1
4131	63.94	79.55	89.24	103.69	104.74	114.2	MAP1B	microtubule-associated protein 1B
9961	63.88	73.59	63.63	79.04	74.58	51.08	MVP	major vault protein
10342	63.78	67.18	60.02	51.63	45.52	52.72	TFG	TRK-fused gene
4925	63.44	73.18	94.11	69.23	70.47	91.72	NUCB2	nucleobindin 2
27069	63.37	57.28	58.81	53.77	60.49	59.56	GHITM	growth hormone inducible transmembrane protein
10169	63.36	88.78	75.32	72.99	84.98	77.59	SERF2	small EDRK-rich factor 2
6625	63.34	93.15	81.89	62.92	74.67	63.06	SNRNP70	small nuclear ribonucleoprotein 70kDa (U1)
29924	63.29	78.62	64.59	77.51	76.27	66.37	EPN1	epsin 1
9645	63.25	46.34	48.9	45.6	46.99	60.31	MICAL2	microtubule associated monooxygenase, calponin and LIM domain containing 2
3895	63.1	70.62	77.01	82.87	81.82	83.51	KTN1	kinectin 1 (kinesin receptor)
5861	62.76	63.81	64.89	55.24	53.36	59.25	RAB1A	RAB1A, member RAS oncogene family
1627	62.75	96.57	95.85	68.67	79.72	93.17	DBN1	drebrin 1
9528	62.71	50.55	44.61	46.1	46.05	37.97	TMEM59	transmembrane protein 59
51389	62.6	68.47	69	59.44	58.68	66.82	RWDD1	RWD domain containing 1
7392	62.53	74.04	75.83	83.57	87.35	55.96	USF2	upstream transcription factor 2, c-fos interacting
23478	62.42	60.66	65.01	53.03	50.56	64.32	SEC11A	SEC11 homolog A (S. cerevisiae)
4713	62.32	78.56	57.58	53.69	65.48	49.45	NDUFB7	NADH dehydrogenase (ubiquinone) 1 beta subcomplex, 7, 18kDa
908	62.28	67.97	66.31	61.85	64.72	56.11	CCT6A	chaperonin containing TCP1, subunit 6A (zeta 1)
11217	62.27	45.27	50.88	39.82	42.29	59.33	AKAP2	A kinase (PRKA) anchor protein 2
6880	62.22	62.87	63.02	56.03	59.88	58.47	TAF9	TAF9 RNA polymerase II, TATA box binding protein (TBP)-associated factor, 32kDa
2260	62.19	64.61	67.32	54.69	54.57	54.28	FGFR1	fibroblast growth factor receptor 1
64114	62.16	67.79	68.42	76.86	83.02	55.21	TMBIM1	transmembrane BAX inhibitor motif containing 1
27333	62.14	84.7	107.72	104.64	111.43	85.12	GOLIM4	golgi integral membrane protein 4
5689	62.06	63.12	64.89	65.62	61.96	55.07	PSMB1	proteasome (prosome, macropain) subunit, beta type, 1
5834	62.05	52.76	43.36	52.78	43.13	28.61	PYGB	phosphorylase, glycogen; brain
51226	62.04	65.45	63.22	59.07	67.66	78	COPZ2	coatomer protein complex, subunit zeta 2
55573	61.97	60.97	66.41	49.96	48.11	65.16	CDV3	CDV3 homolog (mouse)
10787	61.8	46.62	45.85	57.77	51.99	45.88	NCKAP1	NCK-associated protein 1
3998	61.78	58.01	56.01	42.79	40.11	55.65	LMAN1	lectin, mannose-binding, 1
92689	61.66	61.91	61.53	70.04	72.83	63.81	FAM114A1	family with sequence similarity 114, member A1
928	61.64	26.66	29.9	59.69	83.08	25.29	CD9	CD9 molecule
64778	61.6	47.58	51.12	48.64	46.36	54.78	FNDC3B	fibronectin type III domain containing 3B
284297	61.58	99.09	151.65	201.56	272.09	137.95	SSC5D	scavenger receptor cysteine rich domain containing (5 domains)
3192	61.5	90.93	103.7	80.49	80.47	81.56	HNRNPU	heterogeneous nuclear ribonucleoprotein U (scaffold attachment factor A)
664	61.47	44.33	49.42	44.57	48.03	57.07	BNIP3	BCL2/adenovirus E1B 19kDa interacting protein 3
100529067	61.47	86.44	110.26	94.86	120.26	86.3	SERF2-C15ORF63	SERF2-C15orf63 readthrough
79036	61.46	68.66	63.09	66.15	66.32	65.26	KXD1	KxDL motif containing 1
10096	61.45	63.36	62	60.91	53.45	57.23	ACTR3	ARP3 actin-related protein 3 homolog (yeast)
1611	61.44	70.01	67.71	55.04	67.89	66.4	DAP	death-associated protein
8896	61.43	46.85	59.09	49.52	48.46	65.65	BUD31	BUD31 homolog (S. cerevisiae)
3912	61.33	62.42	56.13	41.77	39.37	41.91	LAMB1	laminin, beta 1
10484	61.22	52.2	49.94	44.87	47.99	46.78	SEC23A	Sec23 homolog A (S. cerevisiae)
10468	61.17	44.46	39.63	16.77	23.93	45.73	FST	follistatin
3831	61.13	70.83	73.41	75.8	63.93	75.5	KLC1	kinesin light chain 1
7280	61.12	74.53	72.74	94.35	73.36	70.76	TUBB2A	tubulin, beta 2A class IIa
6415	60.99	41.2	44.02	42.61	35.49	40.06	SEPW1	selenoprotein W, 1
55004	60.91	72.93	64.66	61.42	54.46	52.16	LAMTOR1	late endosomal/lysosomal adaptor, MAPK and MTOR activator 1
8076	60.79	68.64	77.37	20.54	24.88	82.9	MFAP5	microfibrillar associated protein 5
665	60.65	51.35	49.16	54.93	49.54	55.71	BNIP3L	BCL2/adenovirus E1B 19kDa interacting protein 3-like
51186	60.63	92.02	107.84	109.25	92.08	84.62	WBP5	WW domain binding protein 5
10972	60.63	50.05	47.62	45.43	50.6	47.1	TMED10	transmembrane emp24-like trafficking protein 10 (yeast)
5705	60.55	67.28	69.97	79.64	73.61	49.77	PSMC5	proteasome (prosome, macropain) 26S subunit, ATPase, 5
84335	60.31	59.9	57.95	49.67	51.7	52.55	AKT1S1	AKT1 substrate 1 (proline-rich)
9556	60.27	46.17	44.69	41.53	36.63	37.1	C14orf2	chromosome 14 open reading frame 2
767558	60.21	58.03	54.89	48.53	45.48	49.8	LUZP6	leucine zipper protein 6
529	60.18	46.34	55.44	54.09	51.44	57.39	ATP6V1E1	ATPase, H+ transporting, lysosomal 31kDa, V1 subunit E1
10226	60.15	59.61	56.74	50.96	48.86	42.5	PLIN3	perilipin 3
6574	60.12	54.53	47.23	78.26	71.07	21.09	SLC20A1	solute carrier family 20 (phosphate transporter), member 1
10598	60.01	63.8	62.78	59.96	58.05	53.8	AHSA1	AHA1, activator of heat shock 90kDa protein ATPase homolog 1 (yeast)
54541	59.99	22.1	20.91	15.39	14.78	30.27	DDIT4	DNA-damage-inducible transcript 4
5329	59.92	45.05	38.33	54.27	45.63	26.27	PLAUR	plasminogen activator, urokinase receptor
3339	59.73	62.7	58.96	66.73	76.06	100.77	HSPG2	heparan sulfate proteoglycan 2
10134	59.71	70.27	63.91	59.8	68.5	55.54	BCAP31	B-cell receptor-associated protein 31
1315	59.62	54.66	58.37	48.79	43.48	49.43	COPB1	coatomer protein complex, subunit beta 1
22948	59.54	58.88	61.04	48.27	48.92	50.39	CCT5	chaperonin containing TCP1, subunit 5 (epsilon)
2273	59.49	62.19	65.17	21.55	32.53	93.36	FHL1	four and a half LIM domains 1
22883	59.3	55.27	54.46	57.37	53.4	56.33	CLSTN1	calsyntenin 1
3885	59.29	29.31	20.27	22.74	24.53	23.83	KRT34	keratin 34
2098	59.28	55.28	46.24	54.85	51.81	34.86	ESD	esterase D
4061	59.27	59.22	54.23	55.72	46.8	47.65	LY6E	lymphocyte antigen 6 complex, locus E
4729	59.24	67.84	66.4	65.14	59.5	53.59	NDUFV2	NADH dehydrogenase (ubiquinone) flavoprotein 2, 24kDa
1647	59.17	52.45	54.91	31.12	58.63	56.08	GADD45A	growth arrest and DNA-damage-inducible, alpha
1728	59.16	123.25	107.23	104.28	114.14	70.49	NQO1	NAD(P)H dehydrogenase, quinone 1
10490	59.12	71.1	73.5	72.48	83.98	72.43	VTI1B	vesicle transport through interaction with t-SNAREs 1B
22822	59.06	81.41	101	156.92	126.7	28.47	PHLDA1	pleckstrin homology-like domain, family A, member 1
4780	58.98	55.86	61.33	52.11	52.75	61.59	NFE2L2	nuclear factor (erythroid-derived 2)-like 2
2971	58.93	55.02	53.3	62.51	60.44	47.46	GTF3A	general transcription factor IIIA
59	58.86	293.08	316.22	83.82	86.74	456.17	ACTA2	actin, alpha 2, smooth muscle, aorta
950	58.7	54.27	54.03	50.08	48.62	43.29	SCARB2	scavenger receptor class B, member 2
10381	58.67	118.12	84.61	119.53	84.01	44.25	TUBB3	tubulin, beta 3 class III
10955	58.61	37.72	31.79	33.44	27.91	26.34	SERINC3	serine incorporator 3
55884	58.61	49.41	44.98	39.74	31.55	41.03	WSB2	WD repeat and SOCS box containing 2
1983	58.6	40.08	46.88	42.52	41.02	47.05	EIF5	eukaryotic translation initiation factor 5
25912	58.53	43.84	45.41	49.08	42.56	41.98	C1orf43	chromosome 1 open reading frame 43
23654	58.5	64.39	55.98	48.86	46.51	52.47	PLXNB2	plexin B2
9230	58.44	69.08	59.1	65.11	74.97	55.89	RAB11B	RAB11B, member RAS oncogene family
3015	58.31	66.45	56.13	31.74	34.01	30.82	H2AFZ	H2A histone family, member Z
100885776	58.14	66.8	84.24	76.86	92.73	100.25	UGDH-AS1	UGDH antisense RNA 1
3150	58.09	79.49	104.09	65.14	73.19	81.15	HMGN1	high mobility group nucleosome binding domain 1
5396	58	60.93	61.02	58.76	52.11	31.85	PRRX1	paired related homeobox 1
3778	57.92	32.22	33.54	58.13	50.48	29.74	KCNMA1	potassium large conductance calcium-activated channel, subfamily M, alpha member 1
7922	57.71	64.05	65.5	55.95	56.55	58.16	SLC39A7	solute carrier family 39 (zinc transporter), member 7
10611	57.67	75.46	70.91	67.25	68.43	82.62	PDLIM5	PDZ and LIM domain 5
6723	57.66	43.82	33.8	31.07	30.47	27.65	SRM	spermidine synthase
11222	57.64	53.79	49.65	45.51	41.27	40.31	MRPL3	mitochondrial ribosomal protein L3
10890	57.53	52.18	50.52	62.15	55.24	37.1	RAB10	RAB10, member RAS oncogene family
10969	57.43	57.8	64.04	43.5	33.57	54.89	EBNA1BP2	EBNA1 binding protein 2
6611	57.42	59.52	67.16	52.6	51.21	49.47	SMS	spermine synthase
26135	57.32	59.25	64.25	53.79	47.03	57.69	SERBP1	SERPINE1 mRNA binding protein 1
10272	57.27	40.58	42.61	40.46	35.23	53.65	FSTL3	follistatin-like 3 (secreted glycoprotein)
402	57.23	72.35	63.48	69.69	61.57	51.42	ARL2	ADP-ribosylation factor-like 2
3716	57.2	43.09	45.39	41.45	45.86	44.39	JAK1	Janus kinase 1
6303	57.18	50.08	49.39	48.51	61.48	19.73	SAT1	spermidine/spermine N1-acetyltransferase 1
1212	57.06	69.7	70.1	71.28	80.88	68.53	CLTB	clathrin, light chain B
8260	57.04	61.37	55	59.59	48.7	45.4	NAA10	N(alpha)-acetyltransferase 10, NatA catalytic subunit
27258	56.96	81.96	88.26	69.26	73.46	64.92	LSM3	LSM3 homolog, U6 small nuclear RNA associated (S. cerevisiae)
6387	56.94	82.37	78.92	45.39	44.2	53.42	CXCL12	chemokine (C-X-C motif) ligand 12
10769	56.89	29.48	28.61	12.81	13.6	35.24	PLK2	polo-like kinase 2
1535	56.82	56.22	50.95	33.37	32.41	53.09	CYBA	cytochrome b-245, alpha polypeptide
1382	56.81	17.52	21.32	65.09	61.46	31.69	CRABP2	cellular retinoic acid binding protein 2
10525	56.8	59.19	71.72	35.64	37.88	74.89	HYOU1	hypoxia up-regulated 1
27044	56.76	57.41	55.65	53.3	44.84	50.33	SND1	staphylococcal nuclease and tudor domain containing 1
3021	56.71	49.99	45.76	44.66	41.66	33.32	H3F3B	H3 histone, family 3B (H3.3B)
2647	56.68	67.77	68.71	80.26	94.05	58.06	BLOC1S1	biogenesis of lysosomal organelles complex-1, subunit 1
284207	56.67	39.38	30.25	27.99	20.93	32.57	METRNL	meteorin, glial cell differentiation regulator-like
10280	56.63	59.02	61.03	61.28	54.98	40.11	SIGMAR1	sigma non-opioid intracellular receptor 1
51727	56.54	52.14	61.93	51.32	55.38	57.86	CMPK1	cytidine monophosphate (UMP-CMP) kinase 1, cytosolic
9208	56.51	48.77	54.89	75.42	70.82	61.47	LRRFIP1	leucine rich repeat (in FLII) interacting protein 1
29101	56.39	50.09	44.39	49.63	45.62	37.77	SSU72	SSU72 RNA polymerase II CTD phosphatase homolog (S. cerevisiae)
51506	56.34	64.49	70.44	72.29	75.84	58.42	UFC1	ubiquitin-fold modifier conjugating enzyme 1
115207	56.28	78.27	82.69	24.49	26.83	93.12	KCTD12	potassium channel tetramerisation domain containing 12
207	56.2	63.18	54.33	47.4	50.33	49.57	AKT1	v-akt murine thymoma viral oncogene homolog 1
23433	56.19	47.09	48.6	55.91	53.56	45.34	RHOQ	ras homolog family member Q
4170	56.15	48.94	43.42	46.02	43.54	35.82	MCL1	myeloid cell leukemia sequence 1 (BCL2-related)
1893	56.13	52.98	52.57	52.83	55.09	42.06	ECM1	extracellular matrix protein 1
6612	56.13	64.12	63.42	58.6	56.57	55.32	SUMO3	SMT3 suppressor of mif two 3 homolog 3 (S. cerevisiae)
116254	56.1	42.64	44.23	41.3	46.32	35.78	GINM1	glycoprotein integral membrane 1
221749	56.09	48.81	43.58	37.61	36.84	70.51	PXDC1	PX domain containing 1
7536	55.99	73.46	72.53	63.86	62.12	67.75	SF1	splicing factor 1
56951	55.84	48.39	58.64	53.45	46.75	44.03	C5orf15	chromosome 5 open reading frame 15
2029	55.76	68.33	74.14	62.95	72.27	53.04	ENSA	endosulfine alpha
4942	55.74	50.8	41.55	42.77	42.11	38.61	OAT	ornithine aminotransferase
26354	55.7	42.22	51.36	43.55	39.44	50.37	GNL3	guanine nucleotide binding protein-like 3 (nucleolar)
2286	55.68	75.33	62.15	72.13	65.93	45.53	FKBP2	FK506 binding protein 2, 13kDa
6342	55.6	53.67	57.42	46.07	43.07	50.53	SCP2	sterol carrier protein 2
22800	55.45	29.71	31.41	24.38	26.79	34.09	RRAS2	related RAS viral (r-ras) oncogene homolog 2
10726	55.43	78.95	80.85	69.91	72.58	61.16	NUDC	nuclear distribution C homolog (A. nidulans)
23423	55.38	47.7	44.79	38.38	31.59	38.45	TMED3	transmembrane emp24 protein transport domain containing 3
155370	55.29	37.43	38.68	40.86	41.84	44.29	SBDSP1	Shwachman-Bodian-Diamond syndrome pseudogene 1
8560	55.27	49.58	48.97	46.2	53.29	41.67	DEGS1	delta(4)-desaturase, sphingolipid 1
7341	55.22	66.5	67.1	61.54	52.66	61.85	SUMO1	SMT3 suppressor of mif two 3 homolog 1 (S. cerevisiae)
3569	55.21	24.02	26.36	30.25	31.99	34.99	IL6	interleukin 6 (interferon, beta 2)
5098	55.18	45.03	60.36	68.13	95.05	39.24	PCDHGC3	protocadherin gamma subfamily C, 3
5935	55.07	72.27	69.75	57.87	52.77	68.94	RBM3	RNA binding motif (RNP1, RRM) protein 3
1796	55.05	38.06	29.16	20.04	19.89	26.65	DOK1	docking protein 1, 62kDa (downstream of tyrosine kinase 1)
5682	54.97	53.67	47.38	49.61	47.06	47.24	PSMA1	proteasome (prosome, macropain) subunit, alpha type, 1
5685	54.92	49.87	57.16	52.49	51.01	56.78	PSMA4	proteasome (prosome, macropain) subunit, alpha type, 4
3146	54.91	64.43	68.33	51.79	56.75	50.59	HMGB1	high mobility group box 1
8815	54.88	64.24	49.06	43.51	53.98	48.39	BANF1	barrier to autointegration factor 1
5713	54.79	51.62	52.67	60.29	59.34	47.13	PSMD7	proteasome (prosome, macropain) 26S subunit, non-ATPase, 7
16	54.68	48.28	48.6	46.57	46.17	43.53	AARS	alanyl-tRNA synthetase
51715	54.53	42.63	43.8	54.22	54.55	46.61	RAB23	RAB23, member RAS oncogene family
3106	54.48	44.91	42.4	45.29	51.26	38.73	HLA-B	major histocompatibility complex, class I, B
5327	54.47	15.35	14.87	11.99	12.37	7.42	PLAT	plasminogen activator, tissue
1968	54.32	47.37	46.09	25.94	28.63	40.31	EIF2S3	eukaryotic translation initiation factor 2, subunit 3 gamma, 52kDa
2739	54.24	54.87	52.24	43.86	39.23	41.51	GLO1	glyoxalase I
5066	54.12	61.97	55.04	68.06	66.68	45.05	PAM	peptidylglycine alpha-amidating monooxygenase
3608	54.11	63.03	63.54	49.48	47.88	47.85	ILF2	interleukin enhancer binding factor 2
3184	54.06	82.5	76.26	59.57	60.59	65.66	HNRNPD	heterogeneous nuclear ribonucleoprotein D (AU-rich element RNA binding protein 1, 37kDa)
23646	53.96	54.44	40.93	45.85	44.47	37.49	PLD3	phospholipase D family, member 3
79567	53.91	75.17	104.23	100.25	98.15	90.93	FAM65A	family with sequence similarity 65, member A
10539	53.82	48.2	47.67	60.03	52.39	38.48	GLRX3	glutaredoxin 3
873	53.78	66.26	58.34	75.29	80.68	44.13	CBR1	carbonyl reductase 1
10492	53.75	69.26	67.11	60.06	58.25	57.75	SYNCRIP	synaptotagmin binding, cytoplasmic RNA interacting protein
3843	53.74	43.37	39.31	29.98	28.87	34.82	IPO5	importin 5
22839	53.66	70.46	65.49	80.57	84.28	69.13	DLGAP4	discs, large (Drosophila) homolog-associated protein 4
7423	53.65	74.88	69.01	90.1	106.69	67.26	VEGFB	vascular endothelial growth factor B
541471	53.65	38.45	45.58	29.48	31.25	37.78	MIR4435-1HG	uncharacterized LOC541471
8662	53.53	54.32	51.06	44.28	44.47	41.18	EIF3B	eukaryotic translation initiation factor 3, subunit B
475	53.51	28.24	49.34	38.93	25.86	23.44	ATOX1	ATX1 antioxidant protein 1 homolog (yeast)
26227	53.48	41.9	36.17	23.72	30.6	43.55	PHGDH	phosphoglycerate dehydrogenase
830	53.48	41.19	42.41	49.18	42.91	38.93	CAPZA2	capping protein (actin filament) muscle Z-line, alpha 2
5202	53.43	64.49	71.17	57.78	74.59	58.42	PFDN2	prefoldin subunit 2
7474	53.43	43.89	41.42	41.68	29.99	23.92	WNT5A	wingless-type MMTV integration site family, member 5A
8812	53.33	81.81	99.69	76.24	97.78	103.32	CCNK	cyclin K
51187	53.29	35.2	38.21	29.43	30.5	42.4	RSL24D1	ribosomal L24 domain containing 1
10146	53.26	45.35	48.6	34.02	40.81	38.62	G3BP1	GTPase activating protein (SH3 domain) binding protein 1
5499	53.18	73.11	58.22	58.15	52.45	57.35	PPP1CA	protein phosphatase 1, catalytic subunit, alpha isozyme
10262	53.16	76.21	83.45	72.72	68.69	65.01	SF3B4	splicing factor 3b, subunit 4, 49kDa
9403	53.11	47.62	42.6	47.26	45.6	39.7	2015-09-01	15 kDa selenoprotein
9188	53.09	35.67	36.61	31.65	28.74	40.9	DDX21	DEAD (Asp-Glu-Ala-Asp) box helicase 21
30851	53.05	48.31	39.66	37.7	33.7	35.11	TAX1BP3	Tax1 (human T-cell leukemia virus type I) binding protein 3
10567	53.05	42.55	32.68	38.94	31.43	28.6	RABAC1	Rab acceptor 1 (prenylated)
10755	53.02	54.08	46.34	57.64	48.27	48.63	GIPC1	GIPC PDZ domain containing family, member 1
5631	52.94	44.16	41.22	14.81	15.42	47.48	PRPS1	phosphoribosyl pyrophosphate synthetase 1
3609	52.85	67.52	70.58	55.39	50.92	54.18	ILF3	interleukin enhancer binding factor 3, 90kDa
51406	52.82	74.9	87.49	94	80.27	74.97	NOL7	nucleolar protein 7, 27kDa
196463	52.71	66.24	64.35	80.97	91.07	61.73	PLBD2	phospholipase B domain containing 2
3735	52.68	54.06	57.26	46.2	44.31	50.65	KARS	lysyl-tRNA synthetase
5217	52.66	63.66	62.69	66.01	59.55	56.23	PFN2	profilin 2
348262	52.63	63.48	63.09	69.26	66.75	51.27	FAM195B	family with sequence similarity 195, member B
9802	52.62	63.28	66.63	64.5	72.57	63.17	DAZAP2	DAZ associated protein 2
23399	52.53	54.84	48.66	57.65	63.6	48.15	CTDNEP1	CTD nuclear envelope phosphatase 1
114908	52.49	55.33	62.08	43.35	38.04	55.63	TMEM123	transmembrane protein 123
6605	52.44	61.1	75.14	57.56	61.69	64.78	SMARCE1	SWI/SNF related, matrix associated, actin dependent regulator of chromatin, subfamily e, member 1
7360	52.4	62.62	66.39	59.51	52.5	59.95	UGP2	UDP-glucose pyrophosphorylase 2
292	52.38	47.12	37.07	29.41	35.16	27.93	SLC25A5	solute carrier family 25 (mitochondrial carrier; adenine nucleotide translocator), member 5
113246	52.35	34.66	29.77	28.1	36.83	27.5	C12orf57	chromosome 12 open reading frame 57
3703	52.34	49.92	46.85	42.03	38.98	39.69	STT3A	STT3A, subunit of the oligosaccharyltransferase complex (catalytic)
3920	52.29	53.25	49.49	48.59	49.89	43.38	LAMP2	lysosomal-associated membrane protein 2
7267	52.27	50.95	53.17	56.14	57.38	56.52	TTC3	tetratricopeptide repeat domain 3
4150	52.17	49.97	38.52	53.56	49.88	37.23	MAZ	MYC-associated zinc finger protein (purine-binding transcription factor)
381	52.17	62.67	57.97	62.93	49.37	47.59	ARF5	ADP-ribosylation factor 5
2130	52.14	60.26	57.73	46.6	37.08	43.45	EWSR1	Ewing sarcoma breakpoint region 1
5756	52.08	41.89	38.53	33.54	32.17	34.4	TWF1	twinfilin, actin-binding protein, homolog 1 (Drosophila)
3133	52.03	57.93	54.12	50.41	45.66	48.91	HLA-E	major histocompatibility complex, class I, E
7262	52.03	38.02	31.55	60.43	47.13	22.16	PHLDA2	pleckstrin homology-like domain, family A, member 2
3995	52.02	38.2	30.54	27.39	25.12	38.88	FADS3	fatty acid desaturase 3
23385	52.01	48.82	52.97	39.11	54.92	62.26	NCSTN	nicastrin
80097	51.99	59.22	51.9	48.65	42.4	41.24	MZT2B	mitotic spindle organizing protein 2B
23367	51.98	48.75	51.7	49.26	54.63	52.92	LARP1	La ribonucleoprotein domain family, member 1
6386	51.98	52.14	46.07	48.99	38.76	31.34	SDCBP	syndecan binding protein (syntenin)
4714	51.89	54.55	62.16	52.27	62.67	47.77	NDUFB8	NADH dehydrogenase (ubiquinone) 1 beta subcomplex, 8, 19kDa
112464	51.88	40.91	38.13	46.95	37.67	28.94	PRKCDBP	protein kinase C, delta binding protein
25937	51.82	48.66	48.54	68.34	52.64	26.45	WWTR1	WW domain containing transcription regulator 1
79901	51.7	69.88	66.65	70.96	78.11	46.48	CYBRD1	cytochrome b reductase 1
6009	51.66	55.69	61.73	63.88	68.12	55.68	RHEB	Ras homolog enriched in brain
51014	51.55	39.31	41.07	33.89	29.6	36.17	TMED7	transmembrane emp24 protein transport domain containing 7
284361	51.47	60.09	61.52	67.53	50.36	48.39	EMC10	ER membrane protein complex subunit 10
3340	51.38	38.15	33.85	22.76	22.25	48.8	NDST1	N-deacetylase/N-sulfotransferase (heparan glucosaminyl) 1
170954	51.37	75.68	70.75	73.39	68.54	59.03	PPP1R18	protein phosphatase 1, regulatory subunit 18
1312	51.34	43.47	37.97	31.92	31.41	35.71	COMT	catechol-O-methyltransferase
54751	51.32	68.68	66.48	54.69	53.29	74.68	FBLIM1	filamin binding LIM protein 1
3615	51.31	49.63	46.05	33.8	29.04	42.99	IMPDH2	IMP (inosine 5'-monophosphate) dehydrogenase 2
10916	51.12	54.86	49.54	43.37	40.67	50.29	MAGED2	melanoma antigen family D, 2
3185	51.08	52.05	48.23	41.37	44.4	38.81	HNRNPF	heterogeneous nuclear ribonucleoprotein F
2876	51.08	39.97	19.89	15.97	11.98	26.73	GPX1	glutathione peroxidase 1
5700	51.07	60.23	62.14	65	66.88	56.17	PSMC1	proteasome (prosome, macropain) 26S subunit, ATPase, 1
1314	51.03	47.37	46.71	43.63	39.94	45.3	COPA	coatomer protein complex, subunit alpha
121457	51	59.54	66.29	39.41	40.31	51.57	IKBIP	IKBKB interacting protein
3037	50.97	65.72	56.59	63.82	41.43	26.77	HAS2	hyaluronan synthase 2
9352	50.9	49.54	44.34	51.89	57.74	38.82	TXNL1	thioredoxin-like 1
10236	50.84	65.09	71.19	53.75	54.71	53.38	HNRNPR	heterogeneous nuclear ribonucleoprotein R
51429	50.77	76.76	67.83	81.18	69.95	32.87	SNX9	sorting nexin 9
4696	50.74	45.43	41.64	37.59	38.58	44.37	NDUFA3	NADH dehydrogenase (ubiquinone) 1 alpha subcomplex, 3, 9kDa
6748	50.71	33.15	22.09	26.13	20.46	26.39	SSR4	signal sequence receptor, delta
427	50.7	45.29	44.07	46.68	42.32	33.51	ASAH1	N-acylsphingosine amidohydrolase (acid ceramidase) 1
9555	50.68	49.03	49.69	58.21	61.29	38.65	H2AFY	H2A histone family, member Y
10456	50.64	39.72	40.17	31.11	34.56	37.14	HAX1	HCLS1 associated protein X-1
10527	50.62	43.97	44.71	36.44	34.61	41.68	IPO7	importin 7
399959	50.61	38.98	36.74	52.48	42.02	30.97	MIR100HG	mir-100-let-7a-2 cluster host gene (non-protein coding)
10175	50.61	37.21	33.41	36.74	31.26	30.77	CNIH1	cornichon homolog (Drosophila)
6709	50.57	67.01	68.51	74.78	72.54	77.03	SPTAN1	spectrin, alpha, non-erythrocytic 1
2317	50.54	53.18	54.96	29.94	34.46	74.31	FLNB	filamin B, beta
22826	50.52	62.33	70.12	60.53	55.45	55.37	DNAJC8	DnaJ (Hsp40) homolog, subfamily C, member 8
26994	50.5	41.96	39.36	36.21	34.86	45.16	RNF11	ring finger protein 11
9871	50.49	40.53	38.24	41.84	37.37	37.82	SEC24D	SEC24 family, member D (S. cerevisiae)
3336	50.42	53.43	71.51	64.29	53.66	57.27	HSPE1	heat shock 10kDa protein 1 (chaperonin 10)
200185	50.41	23.16	16.67	17.32	19.2	12.73	KRTCAP2	keratinocyte associated protein 2
9341	50.38	49.08	40.89	50.06	38.06	33.29	VAMP3	vesicle-associated membrane protein 3
5507	50.25	44.27	53.58	19.36	24.87	52.87	PPP1R3C	protein phosphatase 1, regulatory subunit 3C
4154	50.24	47.43	47.43	41.62	38.02	45.68	MBNL1	muscleblind-like splicing regulator 1
9377	50.24	49.03	50.12	45.98	38.67	39.55	COX5A	cytochrome c oxidase subunit Va
10575	50.21	53.6	49.33	45.61	46.05	45.88	CCT4	chaperonin containing TCP1, subunit 4 (delta)
1209	50.14	62.61	58.76	63.13	55.86	50.88	CLPTM1	cleft lip and palate associated transmembrane protein 1
5594	49.95	44.7	39.21	46.98	47.24	36.24	MAPK1	mitogen-activated protein kinase 1
54998	49.87	72.53	67.8	68.96	66.57	51.17	AURKAIP1	aurora kinase A interacting protein 1
10952	49.83	51.74	46.29	40.51	45.06	46.1	SEC61B	Sec61 beta subunit
81029	49.81	46.78	40.49	35.19	30.08	29.66	WNT5B	wingless-type MMTV integration site family, member 5B
9470	49.81	49.11	51	52.42	44.39	39.22	EIF4E2	eukaryotic translation initiation factor 4E family member 2
60674	49.79	36.88	37.51	19.55	23.38	32.59	GAS5	growth arrest-specific 5 (non-protein coding)
23558	49.74	55.11	57.46	75.54	76.96	66.41	WBP2	WW domain binding protein 2
10412	49.67	60.46	65.41	54.4	55.15	66.74	NSA2	NSA2 ribosome biogenesis homolog (S. cerevisiae)
858	49.66	33.67	30.75	47.92	43.25	27.64	CAV2	caveolin 2
7756	49.65	56.15	57.79	45.73	39.82	42.16	ZNF207	zinc finger protein 207
81892	49.59	71.75	63	55.44	52.15	47.66	SLIRP	SRA stem-loop interacting RNA binding protein
8775	49.59	56.28	47.65	49.63	48.58	49.82	NAPA	N-ethylmaleimide-sensitive factor attachment protein, alpha
4707	49.56	72.11	84.22	81.67	68.74	68.61	NDUFB1	NADH dehydrogenase (ubiquinone) 1 beta subcomplex, 1, 7kDa
23196	49.51	54.8	53.75	53.99	57.11	46.62	FAM120A	family with sequence similarity 120A
283131	49.49	46.16	29.54	32.8	40.94	35.54	NEAT1	nuclear paraspeckle assembly transcript 1 (non-protein coding)
1654	49.36	50.86	52.57	42.31	35.98	43.08	DDX3X	DEAD (Asp-Glu-Ala-Asp) box polypeptide 3, X-linked
10652	49.33	39.8	37.29	40.08	36.68	33.81	YKT6	YKT6 v-SNARE homolog (S. cerevisiae)
2746	49.28	36.53	34.77	54.45	51.01	27.99	GLUD1	glutamate dehydrogenase 1
3880	49.2	58.09	46.58	80.39	66.97	34.13	KRT19	keratin 19
6993	49.17	44.27	44.32	38.68	42.72	43.36	DYNLT1	dynein, light chain, Tctex-type 1
25870	49.16	42.78	38.29	34.87	44.38	34.23	SUMF2	sulfatase modifying factor 2
27338	49.14	102.69	113.56	56.41	69.14	73.41	UBE2S	ubiquitin-conjugating enzyme E2S
4982	49.1	59.31	57.5	7.41	11.78	81.28	TNFRSF11B	tumor necrosis factor receptor superfamily, member 11b
79590	49.07	55.44	48.33	47.81	51.31	44.98	MRPL24	mitochondrial ribosomal protein L24
539	49.01	68.4	60.49	64.22	76.25	63.04	ATP5O	ATP synthase, H+ transporting, mitochondrial F1 complex, O subunit
8887	48.92	50.41	54.98	44.85	48.43	62.45	TAX1BP1	Tax1 (human T-cell leukemia virus type I) binding protein 1
8985	48.92	37.09	29.76	32.37	23.34	28.86	PLOD3	procollagen-lysine, 2-oxoglutarate 5-dioxygenase 3
9552	48.91	50.09	54.69	50.64	54.19	49.23	SPAG7	sperm associated antigen 7
771	48.86	64.27	55.32	61.3	52.76	32.97	CA12	carbonic anhydrase XII
1457	48.85	36.57	33.39	34.91	34.26	37.74	CSNK2A1	casein kinase 2, alpha 1 polypeptide
51596	48.79	47.39	41.63	47.31	54.96	35.66	CUTA	cutA divalent cation tolerance homolog (E. coli)
3073	48.63	44.13	36.1	38.68	39.22	32.31	HEXA	hexosaminidase A (alpha polypeptide)
80700	48.55	51.82	49.66	53.9	52.61	47.34	UBXN6	UBX domain protein 6
11343	48.54	37.16	35.12	44.29	40.06	29.35	MGLL	monoglyceride lipase
10980	48.5	54.88	56.98	44.13	37.02	44.93	COPS6	COP9 signalosome subunit 6
382	48.38	36.22	34.57	41.23	37.51	31.2	ARF6	ADP-ribosylation factor 6
57761	48.37	18.34	16.17	15.63	17.22	26.27	TRIB3	tribbles homolog 3 (Drosophila)
7555	48.35	41.71	44.28	44.45	45.61	36.7	CNBP	CCHC-type zinc finger, nucleic acid binding protein
7319	48.23	48.85	47.32	53.37	54.75	46.36	UBE2A	ubiquitin-conjugating enzyme E2A
25792	48.21	63.03	64.99	71.1	75.65	54.84	CIZ1	CDKN1A interacting zinc finger protein 1
29952	48.2	39.16	26.24	26.58	24.43	21.13	DPP7	dipeptidyl-peptidase 7
51569	48.19	38.46	40.65	44.43	37.42	36.82	UFM1	ubiquitin-fold modifier 1
5693	48.05	51.9	38.21	44.65	47.98	39.27	PSMB5	proteasome (prosome, macropain) subunit, beta type, 5
1347	48.05	42.34	39.71	43.91	37.47	44.02	COX7A2	cytochrome c oxidase subunit VIIa polypeptide 2 (liver)
3308	47.93	54.17	65.58	47.32	50.58	55.08	HSPA4	heat shock 70kDa protein 4
7408	47.89	73.73	68.48	53.79	49.19	71.01	VASP	vasodilator-stimulated phosphoprotein
8031	47.88	42.57	43.61	32.35	33.75	39.24	NCOA4	nuclear receptor coactivator 4
5862	47.83	43.25	45.58	46.47	39.84	40.98	RAB2A	RAB2A, member RAS oncogene family
8570	47.8	66.17	72.96	50.52	56.72	60.54	KHSRP	KH-type splicing regulatory protein
513	47.75	68.26	52.08	61.31	51.68	56.14	ATP5D	ATP synthase, H+ transporting, mitochondrial F1 complex, delta subunit
9697	47.72	40.36	37.04	27.53	32.34	42.49	TRAM2	translocation associated membrane protein 2
6731	47.64	44.55	49.22	44.1	41.82	45.23	SRP72	signal recognition particle 72kDa
2252	47.63	86.95	106.67	28.13	35.6	166.81	FGF7	fibroblast growth factor 7
64960	47.62	64.45	69.48	61.64	64	63.9	MRPS15	mitochondrial ribosomal protein S15
55568	47.57	52.47	52.6	39.37	40.38	53.73	GALNT10	UDP-N-acetyl-alpha-D-galactosamine:polypeptide N-acetylgalactosaminyltransferase 10 (GalNAc-T10)
10961	47.56	63.96	70.15	58.68	45.87	63.38	ERP29	endoplasmic reticulum protein 29
598	47.51	46.66	47.48	38.22	42.1	37.05	BCL2L1	BCL2-like 1
51639	47.39	40.49	49.79	39.12	36.03	39.07	SF3B6	splicing factor 3B, 14 kDa subunit
310	47.34	40.74	39.84	48.55	54.88	30.8	ANXA7	annexin A7
8848	47.31	43.88	46.76	59.64	60.83	33.66	TSC22D1	TSC22 domain family, member 1
3482	47.29	42.68	46.28	40.46	39.96	52.2	IGF2R	insulin-like growth factor 2 receptor
51726	47.24	57.42	59.52	35.89	40.2	52.41	DNAJB11	DnaJ (Hsp40) homolog, subfamily B, member 11
2247	47.19	31.45	33.39	20.84	23.53	45.58	FGF2	fibroblast growth factor 2 (basic)
7048	47.16	39.96	35.15	32.56	31.17	25.61	TGFBR2	transforming growth factor, beta receptor II (70/80kDa)
1739	47.14	27.23	30.62	19.94	23.25	28.71	DLG1	discs, large homolog 1 (Drosophila)
220	47.13	12.97	12.38	8.58	8.4	10.27	ALDH1A3	aldehyde dehydrogenase 1 family, member A3
6427	47.01	46.45	42.73	33.6	36.69	30.09	SRSF2	serine/arginine-rich splicing factor 2
11007	47	81.76	56.25	71.65	46.58	42.97	CCDC85B	coiled-coil domain containing 85B
9244	46.98	45.38	39.12	66.19	51.76	35.11	CRLF1	cytokine receptor-like factor 1
9181	46.91	32.45	28.73	20.71	21.71	35.46	ARHGEF2	Rho/Rac guanine nucleotide exchange factor (GEF) 2
4728	46.91	40.6	30.4	41.18	28.39	30.51	NDUFS8	NADH dehydrogenase (ubiquinone) Fe-S protein 8, 23kDa (NADH-coenzyme Q reductase)
9380	46.89	50.37	44.19	37.39	40.92	34.06	GRHPR	glyoxylate reductase/hydroxypyruvate reductase
27335	46.87	44.38	40.18	35.31	40.02	35.16	EIF3K	eukaryotic translation initiation factor 3, subunit K
5710	46.87	44.99	42.39	44.04	41.39	36.58	PSMD4	proteasome (prosome, macropain) 26S subunit, non-ATPase, 4
29979	46.84	41.81	39.87	44.96	38.55	34.29	UBQLN1	ubiquilin 1
55384	46.82	37.07	24.08	26.5	30.93	25.89	MEG3	maternally expressed 3 (non-protein coding)
57493	46.8	38.19	38.51	23.1	27.23	56.71	HEG1	heart development protein with EGF-like domains 1
8872	46.78	46.25	39.67	37.53	32.47	30.03	CDC123	cell division cycle 123
483	46.74	32.07	32.34	32	35.01	23.71	ATP1B3	ATPase, Na+/K+ transporting, beta 3 polypeptide
9554	46.73	53.6	51.23	39.5	38.26	51.21	SEC22B	SEC22 vesicle trafficking protein homolog B (S. cerevisiae) (gene/pseudogene)
3187	46.67	88.34	85.53	61.64	56.85	72.05	HNRNPH1	heterogeneous nuclear ribonucleoprotein H1 (H)
29997	46.65	59.17	63.17	41.91	49.31	59.58	GLTSCR2	glioma tumor suppressor candidate region gene 2
338773	46.63	41.73	39.48	32.3	32.49	20.77	TMEM119	transmembrane protein 119
253827	46.59	38.75	41.86	29.36	34.12	42.76	MSRB3	methionine sulfoxide reductase B3
1200	46.58	48.13	52.94	61.91	64.76	46.74	TPP1	tripeptidyl peptidase I
9588	46.57	48.6	46.02	41.87	35.98	35.56	PRDX6	peroxiredoxin 6
10049	46.52	46.66	52.74	36.17	27.55	51.01	DNAJB6	DnaJ (Hsp40) homolog, subfamily B, member 6
5921	46.45	33.29	33.81	55.96	50	30.44	RASA1	RAS p21 protein activator (GTPase activating protein) 1
5694	46.38	51.68	49.15	52.29	42.85	35.75	PSMB6	proteasome (prosome, macropain) subunit, beta type, 6
51329	46.37	53.5	58.34	54.91	62.16	52.59	ARL6IP4	ADP-ribosylation-like factor 6 interacting protein 4
80145	46.37	48.5	53.26	41.92	35.99	47.25	THOC7	THO complex 7 homolog (Drosophila)
55052	46.21	49.55	52.53	37.29	32.3	35.95	MRPL20	mitochondrial ribosomal protein L20
6421	46.18	82.34	93.83	71.51	76.31	78.32	SFPQ	splicing factor proline/glutamine-rich
1639	46.12	62.31	62.64	55.01	52.7	63.47	DCTN1	dynactin 1
56654	46.07	41.59	39.04	37.72	37.65	31.89	NPDC1	neural proliferation, differentiation and control, 1
833	46.06	29.38	33.45	25.45	22.84	37.87	CARS	cysteinyl-tRNA synthetase
5464	46.04	38.37	38.1	31.3	26.7	37.55	PPA1	pyrophosphatase (inorganic) 1
57092	46	46.34	43.11	43.87	44.09	41.25	PCNP	PEST proteolytic signal containing nuclear protein
5831	45.93	24.78	20.69	17.81	17.35	27.11	PYCR1	pyrroline-5-carboxylate reductase 1
51280	45.85	53.2	57.49	38.47	35.49	42.71	GOLM1	golgi membrane protein 1
22795	45.83	25.25	26.55	33.23	31.37	23.01	NID2	nidogen 2 (osteonidogen)
51094	45.83	41.9	41.32	38.61	34.99	34.68	ADIPOR1	adiponectin receptor 1
126328	45.83	40	25.24	31.03	17.52	28.75	NDUFA11	NADH dehydrogenase (ubiquinone) 1 alpha subcomplex, 11, 14.7kDa
25800	45.81	38.84	40.97	36.66	35.71	34.53	SLC39A6	solute carrier family 39 (zinc transporter), member 6
1116	45.8	653.67	647.73	404.91	497.06	73.15	CHI3L1	chitinase 3-like 1 (cartilage glycoprotein-39)
51335	45.76	42.23	43.25	35.59	48.39	38.99	NGRN	neugrin, neurite outgrowth associated
9804	45.75	44.74	39.22	32.28	30.4	37.15	TOMM20	translocase of outer mitochondrial membrane 20 homolog (yeast)
10730	45.71	42.77	45.48	42.66	40.43	43.73	YME1L1	YME1-like 1 (S. cerevisiae)
9782	45.7	53.86	54.54	49.84	50.32	51.51	MATR3	matrin 3
7919	45.69	40.08	36.76	26.51	21.16	30.64	DDX39B	DEAD (Asp-Glu-Ala-Asp) box polypeptide 39B
989	45.69	52.46	50.31	44.91	47.98	45.21	2007-09-01	septin 7
5425	45.68	47.29	37.88	46.12	41.87	29.27	POLD2	polymerase (DNA directed), delta 2, accessory subunit
64853	45.66	45.83	42.01	49.33	44.81	37.89	AIDA	axin interactor, dorsalization associated
10447	45.66	50.08	53.28	38.71	39.41	44.77	FAM3C	family with sequence similarity 3, member C
114757	45.64	59.91	49.24	64.01	55.08	33.72	CYGB	cytoglobin
3281	45.63	44.46	48.85	53.45	57.5	42.87	HSBP1	heat shock factor binding protein 1
11335	45.62	45.72	47.59	38.63	33.31	36.72	CBX3	chromobox homolog 3
50854	45.61	33.97	30.45	17.98	19.31	35.53	C6orf48	chromosome 6 open reading frame 48
6829	45.59	67.8	86.01	65.98	68.44	63.3	SUPT5H	suppressor of Ty 5 homolog (S. cerevisiae)
4130	45.56	74.91	85.93	123.45	117.44	99.2	MAP1A	microtubule-associated protein 1A
23585	45.56	52.18	52.98	38.65	40.59	34.52	TMEM50A	transmembrane protein 50A
79572	45.42	34.25	32.88	23.47	22.72	42.69	ATP13A3	ATPase type 13A3
51371	45.34	36.89	31.59	35.41	27.58	31.78	POMP	proteasome maturation protein
51334	45.26	42.25	53.17	25.66	30.85	52.37	PRR16	proline rich 16
3276	45.23	35.79	29.59	26.85	24.23	25.12	PRMT1	protein arginine methyltransferase 1
100287932	45.2	44.02	47.06	34.86	34.68	42.86	TIMM23	translocase of inner mitochondrial membrane 23 homolog (yeast)
57608	45.19	37.85	38.47	29.69	32.2	38.88	KIAA1462	KIAA1462
7905	45.12	33.97	35.95	41.34	36.2	29.39	REEP5	receptor accessory protein 5
10313	45.11	46.12	43.92	49.79	52.79	45.46	RTN3	reticulon 3
5328	45.09	21.8	21.17	13.43	15.81	13.65	PLAU	plasminogen activator, urokinase
79188	45.08	33.92	33.05	27.01	31.24	32.66	TMEM43	transmembrane protein 43
100505633	45.07	21.68	21.39	15.47	22.36	32.17	LINC01133	uncharacterized LOC100505633
6749	45.04	52.33	61.71	48.4	48.18	44.72	SSRP1	structure specific recognition protein 1
3725	45.02	44.97	44.06	48.7	37.44	28.46	JUN	jun proto-oncogene
26064	45.01	41.58	45.25	25.3	23.82	53.24	RAI14	retinoic acid induced 14
6451	44.91	57.99	62.03	62.57	55.73	55.11	SH3BGRL	SH3 domain binding glutamic acid-rich protein like
5817	44.86	28.3	26.21	19.65	17.44	33.21	PVR	poliovirus receptor
51255	44.85	50.12	46.18	42.1	32.23	29.5	RNF181	ring finger protein 181
4709	44.82	62.43	74.66	63.02	75.72	68.88	NDUFB3	NADH dehydrogenase (ubiquinone) 1 beta subcomplex, 3, 12kDa
8553	44.79	46.92	41.6	65.85	61.41	27.78	BHLHE40	basic helix-loop-helix family, member e40
51321	44.76	36.29	36.56	34.22	31.2	35.06	AMZ2	archaelysin family metallopeptidase 2
1029	44.76	74.39	72.16	64.45	51.55	55.15	CDKN2A	cyclin-dependent kinase inhibitor 2A
6251	44.74	42.77	42.89	40.26	41.06	39.37	RSU1	Ras suppressor protein 1
84695	44.74	30.71	24.4	9.26	12.37	26.88	LOXL3	lysyl oxidase-like 3
11273	44.67	47.86	42.75	40.27	48.37	48.73	ATXN2L	ataxin 2-like
3030	44.67	53.69	51.54	55.43	47.43	44.77	HADHA	hydroxyacyl-CoA dehydrogenase/3-ketoacyl-CoA thiolase/enoyl-CoA hydratase (trifunctional protein), alpha subunit
387882	44.66	50.38	66.28	43.81	40.96	62.39	C12orf75	chromosome 12 open reading frame 75
90488	44.65	44.05	41.89	37.2	34.42	43.97	TMEM263	chromosome 12 open reading frame 23
51228	44.63	43.76	41.98	46.78	40.73	37.13	GLTP	glycolipid transfer protein
9375	44.6	37.77	34.62	37.87	39.11	30.25	TM9SF2	transmembrane 9 superfamily member 2
550	44.58	46.07	42.29	46.94	51.32	32.13	AUP1	ancient ubiquitous protein 1
23476	44.53	58.27	67.73	59.18	65.58	69.17	BRD4	bromodomain containing 4
51523	44.5	40.35	41.68	58.77	42.94	27.24	CXXC5	CXXC finger protein 5
307	44.41	44.07	42.52	63.43	48.45	34.08	ANXA4	annexin A4
10540	44.41	52.41	51.96	53.02	52.94	49.12	DCTN2	dynactin 2 (p50)
5691	44.41	34.52	27.8	31.63	40.59	28.33	PSMB3	proteasome (prosome, macropain) subunit, beta type, 3
55256	44.39	40.95	37.36	35.6	38.24	32.53	ADI1	acireductone dioxygenase 1
100507246	44.36	25.86	25.06	16.07	20.6	26.17	SNHG16	small nucleolar RNA host gene 16 (non-protein coding)
7916	44.32	72.46	71.47	57.04	59.88	63.52	PRRC2A	proline-rich coiled-coil 2A
57062	44.28	52.51	50.79	48.74	49.99	48.78	DDX24	DEAD (Asp-Glu-Ala-Asp) box polypeptide 24
4232	44.16	35.63	28.94	6.26	9.15	45.14	MEST	mesoderm specific transcript
1809	44.12	40.68	37	65.12	65.99	42.79	DPYSL3	dihydropyrimidinase-like 3
65993	44.12	59.24	56.62	68.12	50.48	38.07	MRPS34	mitochondrial ribosomal protein S34
8704	44.12	38.73	34.75	38.16	29.88	33.43	B4GALT2	UDP-Gal:betaGlcNAc beta 1,4- galactosyltransferase, polypeptide 2
83604	44.11	31.47	34.97	31.03	30.02	44.48	TMEM47	transmembrane protein 47
5430	44.11	68.63	114.7	90.36	97.78	97.45	POLR2A	polymerase (RNA) II (DNA directed) polypeptide A, 220kDa
51246	44.02	48.15	41.8	40.72	36.07	37.09	SHISA5	shisa homolog 5 (Xenopus laevis)
708	43.94	47.67	50.94	36.7	38.47	39.44	C1QBP	complement component 1, q subcomponent binding protein
10618	43.92	50.06	56.73	41.15	48.4	53.22	TGOLN2	trans-golgi network protein 2
91663	43.9	57.33	50.73	73.22	59.22	64.04	MYADM	myeloid-associated differentiation marker
6634	43.88	50.23	52.54	47.95	46.49	46.25	SNRPD3	small nuclear ribonucleoprotein D3 polypeptide 18kDa
5891	43.87	42.01	41.15	12.62	15.48	35.09	MOK	MOK protein kinase
10521	43.81	36.75	33.92	27.74	29.57	32.29	DDX17	DEAD (Asp-Glu-Ala-Asp) box helicase 17
875	43.79	21.22	19.59	16.14	13.96	27.13	CBS	cystathionine-beta-synthase
28988	43.76	58.13	54.24	47.82	42.56	43.97	DBNL	drebrin-like
7106	43.72	31.91	23.45	22.41	19.5	22	TSPAN4	tetraspanin 4
10186	43.7	34.96	33.87	26.69	23.84	38.1	LHFP	lipoma HMGIC fusion partner
56681	43.6	41.68	43.39	31.36	30.06	39.05	SAR1A	SAR1 homolog A (S. cerevisiae)
2107	43.54	39.43	44.1	39.56	36.93	37.44	ETF1	eukaryotic translation termination factor 1
6284	43.5	52.88	64.25	56.12	61.71	47.93	S100A13	S100 calcium binding protein A13
11080	43.31	36.85	36.8	23.65	27.82	34.85	DNAJB4	DnaJ (Hsp40) homolog, subfamily B, member 4
3337	43.31	43.53	41.4	45.59	46.87	34.81	DNAJB1	DnaJ (Hsp40) homolog, subfamily B, member 1
4609	43.26	27.6	23.79	22.54	23.91	23.45	MYC	v-myc myelocytomatosis viral oncogene homolog (avian)
373156	43.24	38.85	29.71	36.16	35.83	29.26	GSTK1	glutathione S-transferase kappa 1
5917	43.19	45.22	48.64	35.15	39.22	41.94	RARS	arginyl-tRNA synthetase
10121	43.09	47.58	41.06	43.2	37.73	34.87	ACTR1A	ARP1 actin-related protein 1 homolog A, centractin alpha (yeast)
29956	43.06	41.6	40.01	41.2	42.93	33.24	CERS2	ceramide synthase 2
11010	43.04	88.45	87.83	90.06	82.04	63.39	GLIPR1	GLI pathogenesis-related 1
5707	43.02	49.01	49.71	53.49	50.54	44.88	PSMD1	proteasome (prosome, macropain) 26S subunit, non-ATPase, 1
57179	43.02	41.49	43.09	39.92	38.55	43.2	KIAA1191	KIAA1191
488	42.99	48.56	58.08	39.54	47.08	48.71	ATP2A2	ATPase, Ca++ transporting, cardiac muscle, slow twitch 2
817	42.98	40.73	38.53	47.66	46.34	40.17	CAMK2D	calcium/calmodulin-dependent protein kinase II delta
7332	42.97	42.29	48.53	41.47	42.43	38.43	UBE2L3	ubiquitin-conjugating enzyme E2L 3
60312	42.96	30.89	28.97	13.84	17.83	33.24	AFAP1	actin filament associated protein 1
4898	42.91	43.57	44.35	41.8	38.57	38.04	NRD1	nardilysin (N-arginine dibasic convertase)
11235	42.85	39.94	43.9	45.16	55.65	43.55	PDCD10	programmed cell death 10
1653	42.85	42.27	45.43	40.78	39.12	37.56	DDX1	DEAD (Asp-Glu-Ala-Asp) box helicase 1
517	42.84	37.08	29.54	23.87	24.66	24.04	ATP5G2	ATP synthase, H+ transporting, mitochondrial Fo complex, subunit C2 (subunit 9)
285704	42.78	28.88	25.57	28.98	27.53	18.14	RGMB	RGM domain family, member B
11162	42.74	33.01	32.22	21.55	15.81	44.6	NUDT6	nudix (nucleoside diphosphate linked moiety X)-type motif 6
79921	42.71	68.74	106.02	73.86	92.77	90.72	TCEAL4	transcription elongation factor A (SII)-like 4
5531	42.7	31.09	25.71	25.49	29.5	23.3	PPP4C	protein phosphatase 4, catalytic subunit
25999	42.59	79.74	102.32	66.22	78.6	119.13	CLIP3	CAP-GLY domain containing linker protein 3
10974	42.56	68.2	64.69	88.39	82.43	42.7	ADIRF	adipogenesis regulatory factor
4883	42.56	51.47	54.18	25.45	24.31	67.67	NPR3	natriuretic peptide receptor C/guanylate cyclase C (atrionatriuretic peptide receptor C)
89796	42.52	34.14	40.21	42.74	45.4	40.54	NAV1	neuron navigator 1
102	42.49	44.24	42.85	28.37	31.52	46.55	ADAM10	ADAM metallopeptidase domain 10
2745	42.44	44.4	44.41	69.54	53.16	32.79	GLRX	glutaredoxin (thioltransferase)
1316	42.42	42.58	37.5	51.46	54.33	26.47	KLF6	Kruppel-like factor 6
112495	42.41	59.28	61.68	56.61	52.07	51.53	GTF3C6	general transcription factor IIIC, polypeptide 6, alpha 35kDa
10273	42.36	48.21	42.6	44.18	38.77	32.9	STUB1	STIP1 homology and U-box containing protein 1, E3 ubiquitin protein ligase
6046	42.32	43.87	44.54	57.48	51.91	41.48	BRD2	bromodomain containing 2
353	42.31	43.36	25.81	32.34	25.59	27.73	APRT	adenine phosphoribosyltransferase
2314	42.31	48.22	39.81	48.5	47.95	34.15	FLII	flightless I homolog (Drosophila)
5236	42.27	34.17	30.36	27.12	26.03	34.14	PGM1	phosphoglucomutase 1
25	42.25	43.47	39.43	32.14	34.75	37.14	ABL1	c-abl oncogene 1, non-receptor tyrosine kinase
5829	42.23	50.2	45.06	46.99	48.02	40.15	PXN	paxillin
115908	42.21	73.51	76.18	48.22	47.34	61.89	CTHRC1	collagen triple helix repeat containing 1
1351	42.13	38.23	31.1	27.79	21.54	23.74	COX8A	cytochrome c oxidase subunit VIIIA (ubiquitous)
9274	42.06	52.25	67.38	53.22	43.22	50.31	BCL7C	B-cell CLL/lymphoma 7C
5898	42.02	34.14	30.75	41.58	36.39	20.45	RALA	v-ral simian leukemia viral oncogene homolog A (ras related)
192286	41.97	27.41	26.08	26.61	29.07	20.45	HIGD2A	HIG1 hypoxia inducible domain family, member 2A
27183	41.95	44.84	43.09	42.35	42.61	40.74	VPS4A	vacuolar protein sorting 4 homolog A (S. cerevisiae)
4854	41.92	38.5	32.02	47.78	37.09	27.48	NOTCH3	notch 3
25796	41.91	39.85	30.7	35.41	31.67	27.44	PGLS	6-phosphogluconolactonase
27248	41.83	36.12	39.66	33.42	32.36	39.04	ERLEC1	endoplasmic reticulum lectin 1
51253	41.77	36.77	34.82	38.39	28.56	31.09	MRPL37	mitochondrial ribosomal protein L37
2132	41.77	32.58	33.3	24.97	28.25	30.33	EXT2	exostosin glycosyltransferase 2
8409	41.74	34.19	32.32	32.52	28.43	29.68	UXT	ubiquitously-expressed, prefoldin-like chaperone
81493	41.73	40.5	43.07	56.75	49.83	46.7	SYNC	syncoilin, intermediate filament protein
3550	41.62	66.38	78.85	59.99	64.69	64.09	IK	IK cytokine, down-regulator of HLA II
10016	41.6	30.56	25.24	27.53	29.36	24.6	PDCD6	programmed cell death 6
55742	41.58	32.55	36.67	30.06	30.49	39.63	PARVA	parvin, alpha
4052	41.56	48.46	47.96	84.55	77.85	33.23	LTBP1	latent transforming growth factor beta binding protein 1
4616	41.56	44.61	44.24	22.21	25.57	51.62	GADD45B	growth arrest and DNA-damage-inducible, beta
84418	41.5	30.76	23.12	57.42	38.85	27.14	CYSTM1	cysteine-rich transmembrane module containing 1
60626	41.49	33.04	30.51	41.45	26.75	29.44	RIC8A	resistance to inhibitors of cholinesterase 8 homolog A (C. elegans)
11267	41.47	51.42	43.12	39.49	38.06	38.22	SNF8	SNF8, ESCRT-II complex subunit, homolog (S. cerevisiae)
10477	41.45	42.59	50.32	56.21	61.23	28.3	UBE2E3	ubiquitin-conjugating enzyme E2E 3
51035	41.39	51.66	60.94	56.97	64.55	56.97	UBXN1	UBX domain protein 1
6992	41.36	36.82	40.38	51.71	49.48	40.6	PPP1R11	protein phosphatase 1, regulatory (inhibitor) subunit 11
204	41.35	38.16	37.24	33.6	33.96	31.81	AK2	adenylate kinase 2
56034	41.35	37.26	35.82	51.29	48.39	27.84	PDGFC	platelet derived growth factor C
30011	41.32	34.91	37.61	48.44	45.04	32.55	SH3KBP1	SH3-domain kinase binding protein 1
1153	41.17	34.86	29.57	31.07	31.19	28.37	CIRBP	cold inducible RNA binding protein
2052	41.13	85.08	74.38	78.41	70.91	44.08	EPHX1	epoxide hydrolase 1, microsomal (xenobiotic)
9584	41.11	41.26	39.49	34.64	37.65	38.6	RBM39	RNA binding motif protein 39
10155	41.08	46.75	30.88	25.45	25.44	23.81	TRIM28	tripartite motif containing 28
10542	40.97	27.4	24.58	40.9	34.4	22.63	LAMTOR5	late endosomal/lysosomal adaptor, MAPK and MTOR activator 5
22919	40.96	43.93	44.38	35.3	32.44	41.3	MAPRE1	microtubule-associated protein, RP/EB family, member 1
26017	40.96	42.42	45.17	37.65	39.18	48.12	FAM32A	family with sequence similarity 32, member A
4358	40.93	36.19	36.01	42.89	30.67	31.12	MPV17	MpV17 mitochondrial inner membrane protein
84572	40.9	39.68	42.48	42.07	41.16	33.16	GNPTG	N-acetylglucosamine-1-phosphate transferase, gamma subunit
51652	40.85	42.77	47.31	46.33	47.58	45.01	CHMP3	charged multivesicular body protein 3
81533	40.75	37.02	38.29	37.85	35	32	ITFG1	integrin alpha FG-GAP repeat containing 1
6609	40.68	46.67	41.37	39.07	33.79	33.23	SMPD1	sphingomyelin phosphodiesterase 1, acid lysosomal
27230	40.67	32.29	29.78	27.49	26.31	27.11	SERP1	stress-associated endoplasmic reticulum protein 1
2067	40.64	41	34.19	40.9	36.73	35.3	ERCC1	excision repair cross-complementing rodent repair deficiency, complementation group 1 (includes overlapping antisense sequence)
51082	40.63	38.98	44.09	34.07	35.24	42.05	POLR1D	polymerase (RNA) I polypeptide D, 16kDa
2318	40.62	40.51	35.97	41.6	40.26	49.87	FLNC	filamin C, gamma
4054	40.59	39.57	29.27	37.14	31.9	28.45	LTBP3	latent transforming growth factor beta binding protein 3
26528	40.57	37.72	32.49	29.09	28.9	29.77	DAZAP1	DAZ associated protein 1
11117	40.54	71.94	57.01	49.81	39.38	38.02	EMILIN1	elastin microfibril interfacer 1
51663	40.51	30.99	32.82	34.99	29.88	30.79	ZFR	zinc finger RNA binding protein
7265	40.5	47.97	59.21	51.67	64.09	57.98	TTC1	tetratricopeptide repeat domain 1
5269	40.47	39.45	39.05	43.71	41.27	31.16	SERPINB6	serpin peptidase inhibitor, clade B (ovalbumin), member 6
23451	40.46	45.91	49.83	43.38	39.11	46.74	SF3B1	splicing factor 3b, subunit 1, 155kDa
2790	40.38	42.46	52.02	49.97	45.17	40.4	GNG10	guanine nucleotide binding protein (G protein), gamma 10
715	40.34	32.57	29.66	27.7	26.47	29.69	C1R	complement component 1, r subcomponent
7336	40.34	42.29	49.28	38.9	41.82	45.8	UBE2V2	ubiquitin-conjugating enzyme E2 variant 2
23524	40.32	39.6	39.15	43.19	42.91	47.41	SRRM2	serine/arginine repetitive matrix 2
8175	40.29	60.34	65.54	53.75	54.83	50.41	SF3A2	splicing factor 3a, subunit 2, 66kDa
6249	40.26	32.09	38.81	39.89	38.28	46.04	CLIP1	CAP-GLY domain containing linker protein 1
2108	40.24	37.85	34.29	34.03	27.02	29.71	ETFA	electron-transfer-flavoprotein, alpha polypeptide
64422	40.22	44.29	47.46	46.45	43.35	38.9	ATG3	autophagy related 3
51144	40.19	43.62	40.34	40.26	36.05	36.96	HSD17B12	hydroxysteroid (17-beta) dehydrogenase 12
6430	40.17	51.45	51.09	51.03	42.54	52.21	SRSF5	serine/arginine-rich splicing factor 5
5245	40.13	37.18	32.02	34.66	25.9	25.5	PHB	prohibitin
84326	40.05	40.51	41.68	47.71	35.61	39.63	C16orf13	chromosome 16 open reading frame 13
55651	39.94	46.48	41.57	36.08	32.96	32.34	NHP2	NHP2 ribonucleoprotein
1642	39.88	43.32	36.09	35.31	29.79	31.33	DDB1	damage-specific DNA binding protein 1, 127kDa
23326	39.87	42.2	37.41	30.25	26.85	34.74	USP22	ubiquitin specific peptidase 22
27316	39.87	51.72	49.61	36.52	36.68	38.42	RBMX	RNA binding motif protein, X-linked
55075	39.86	22.61	26.58	17.46	25.02	36.24	UACA	uveal autoantigen with coiled-coil domains and ankyrin repeats
5110	39.84	46.69	53.45	52.72	46.04	40.21	PCMT1	protein-L-isoaspartate (D-aspartate) O-methyltransferase
55845	39.84	41.03	49.67	46.17	39.76	32.22	BRK1	BRICK1, SCAR/WAVE actin-nucleating complex subunit
4670	39.81	65.37	75.02	43.17	45.34	58.39	HNRNPM	heterogeneous nuclear ribonucleoprotein M
65264	39.78	37.4	31.93	35.03	33.03	30.67	UBE2Z	ubiquitin-conjugating enzyme E2Z
5709	39.75	41.1	36.94	42.69	37.48	27.03	PSMD3	proteasome (prosome, macropain) 26S subunit, non-ATPase, 3
29085	39.75	25.88	25.33	22.61	22.93	19.32	PHPT1	phosphohistidine phosphatase 1
5137	39.74	23.32	27.68	10.13	12.99	54.15	PDE1C	phosphodiesterase 1C, calmodulin-dependent 70kDa
9564	39.71	52.08	51.46	45.78	40.94	50.15	BCAR1	breast cancer anti-estrogen resistance 1
9146	39.61	36.07	28	33.49	30.84	25.22	HGS	hepatocyte growth factor-regulated tyrosine kinase substrate
1431	39.6	47.28	43.82	39.48	36.06	32.13	CS	citrate synthase
10808	39.57	43.61	49.8	56.47	51.95	38.55	HSPH1	heat shock 105kDa/110kDa protein 1
1513	39.55	89.32	91.34	112	120.72	33.34	CTSK	cathepsin K
5781	39.51	40.47	37.09	36.25	40.88	38.62	PTPN11	protein tyrosine phosphatase, non-receptor type 11
10921	39.49	38.62	37.83	33	32.83	27.97	RNPS1	RNA binding protein S1, serine-rich domain
11332	39.49	47.26	41.21	54.37	44.25	34.89	ACOT7	acyl-CoA thioesterase 7
9572	39.4	21.71	18.7	26.89	29.03	14.42	NR1D1	nuclear receptor subfamily 1, group D, member 1
11344	39.38	32.99	28.05	31.37	27.97	20.79	TWF2	twinfilin, actin-binding protein, homolog 2 (Drosophila)
92140	39.34	33.88	36.6	32.67	30.39	33.68	MTDH	metadherin
377	39.32	55.71	68.2	56.49	58.25	59.59	ARF3	ADP-ribosylation factor 3
81555	39.32	35	36.86	28.12	28.5	33.97	YIPF5	Yip1 domain family, member 5
26099	39.29	45.93	41.08	40.76	36.27	33.11	SZRD1	SUZ RNA binding domain containing 1
24140	39.22	21.93	19.48	20.66	22.01	18.07	FTSJ1	FtsJ RNA methyltransferase homolog 1 (E. coli)
10424	39.22	34.49	32.74	18.36	22.43	40.78	PGRMC2	progesterone receptor membrane component 2
55754	39.21	36.68	34.92	28.81	26.32	29.66	TMEM30A	transmembrane protein 30A
7284	39.18	39.59	34.2	33.24	25.1	29.66	TUFM	Tu translation elongation factor, mitochondrial
10093	39.14	37.96	31.8	32	26.65	26.1	ARPC4	actin related protein 2/3 complex, subunit 4, 20kDa
57410	39.05	43.99	44.12	42.98	44.89	38.35	SCYL1	SCY1-like 1 (S. cerevisiae)
5127	39.04	46.02	44.41	32.47	42.46	36.32	CDK16	cyclin-dependent kinase 16
5970	39.02	49.72	50.27	48.77	49.33	45.65	RELA	v-rel reticuloendotheliosis viral oncogene homolog A (avian)
3987	39	32.89	32.27	32.63	30.52	28.97	LIMS1	LIM and senescent cell antigen-like domains 1
5684	38.99	40.45	36.8	41.03	38.95	31.01	PSMA3	proteasome (prosome, macropain) subunit, alpha type, 3
245973	38.97	41.33	38.4	28.93	23.05	32.53	ATP6V1C2	ATPase, H+ transporting, lysosomal 42kDa, V1 subunit C2
79709	38.96	34.15	27.38	22.47	24.23	22.04	COLGALT1	collagen beta(1-O)galactosyltransferase 1
6390	38.94	34.78	33.38	29.25	29.7	29.06	SDHB	succinate dehydrogenase complex, subunit B, iron sulfur (Ip)
6780	38.91	47.47	51.92	45.56	52.65	50.31	STAU1	staufen, RNA binding protein, homolog 1 (Drosophila)
7803	38.91	32.62	30.12	28.13	25.2	28.13	PTP4A1	protein tyrosine phosphatase type IVA, member 1
23593	38.88	33.64	30.3	35.64	33.66	37.97	HEBP2	heme binding protein 2
11333	38.82	59.43	60.74	51.28	55.37	52.28	PDAP1	PDGFA associated protein 1
27249	38.8	30.34	35.14	31.24	29.25	35.61	MMADHC	methylmalonic aciduria (cobalamin deficiency) cblD type, with homocystinuria
9124	38.75	22.36	21.31	27.31	26.86	30.03	PDLIM1	PDZ and LIM domain 1
83982	38.73	54.07	51.19	52.54	50.86	48.8	IFI27L2	interferon, alpha-inducible protein 27-like 2
64710	38.67	46.93	48.52	36.66	36.81	42.4	NUCKS1	nuclear casein kinase and cyclin-dependent kinase substrate 1
7357	38.66	24.89	24.15	9.87	9.87	25.49	UGCG	UDP-glucose ceramide glucosyltransferase
64976	38.57	34.51	37.27	29.65	28.18	28.34	MRPL40	mitochondrial ribosomal protein L40
3417	38.57	34.43	33.37	39.29	35.91	30.65	IDH1	isocitrate dehydrogenase 1 (NADP+), soluble
160	38.54	43.84	36.44	33.12	37.34	32.66	AP2A1	adaptor-related protein complex 2, alpha 1 subunit
4853	38.54	36.72	34.48	43.76	38.58	34.96	NOTCH2	notch 2
1605	38.54	42.52	42.75	57.11	50.32	41.41	DAG1	dystroglycan 1 (dystrophin-associated glycoprotein 1)
29123	38.51	35.54	39.41	39.52	40.26	48.61	ANKRD11	ankyrin repeat domain 11
401944	38.46	49.38	58.28	61.9	48.15	79.42	LDLRAD2	low density lipoprotein receptor class A domain containing 2
2091	38.4	42.86	35.16	30.89	37.86	27.32	FBL	fibrillarin
64975	38.36	36.24	24.21	28.27	25.79	19.46	MRPL41	mitochondrial ribosomal protein L41
5641	38.34	25.49	26.06	14.09	14.78	28.96	LGMN	legumain
100505641	38.34	28.26	28.55	30.9	30.59	24.22	FGD5-AS1	FGD5 antisense RNA 1
84935	38.34	21.85	19	23.01	18.29	13.82	MEDAG	mesenteric estrogen-dependent adipogenesis
201595	38.26	43.48	44.62	34.13	27.15	35.07	STT3B	STT3B, subunit of the oligosaccharyltransferase complex (catalytic)
51522	38.21	40.78	40.89	35.46	42.73	36.8	TMEM14C	transmembrane protein 14C
26001	38.18	42.99	50.04	35.02	47.72	41.84	RNF167	ring finger protein 167
7001	38.13	42.92	32.86	24.04	27.44	24.76	PRDX2	peroxiredoxin 2
51075	38.12	35.96	36.73	35.37	37.26	28.67	TMX2	thioredoxin-related transmembrane protein 2
55858	38.11	31	26.28	27.59	24.57	32.47	TMEM165	transmembrane protein 165
4700	38.1	34.12	36.41	38.47	32.77	30.98	NDUFA6	NADH dehydrogenase (ubiquinone) 1 alpha subcomplex, 6, 14kDa
23344	38.07	40.99	37.09	33.29	34.74	33.23	ESYT1	extended synaptotagmin-like protein 1
10935	38.04	31.09	29.64	23.6	22.08	25.75	PRDX3	peroxiredoxin 3
5704	37.99	40.92	44.15	45.4	42.4	26.84	PSMC4	proteasome (prosome, macropain) 26S subunit, ATPase, 4
2629	37.99	41.33	39.11	31.38	27.74	35.79	GBA	glucosidase, beta, acid
1454	37.99	34.71	31.14	30.66	27.84	28.61	CSNK1E	casein kinase 1, epsilon
284889	37.97	33.07	23.75	27.36	23.67	24.24	LOC284889	uncharacterized LOC284889
1889	37.97	37.55	33.34	30.09	26.46	31.52	ECE1	endothelin converting enzyme 1
7027	37.97	34.45	31.41	26.44	29	24.35	TFDP1	transcription factor Dp-1
1635	37.94	31.51	31.34	29.08	29.84	29.98	DCTD	dCMP deaminase
55062	37.94	42.65	38.37	35.85	38.54	31.78	WIPI1	WD repeat domain, phosphoinositide interacting 1
9361	37.93	32.62	29.06	26.6	28.24	36.32	LONP1	lon peptidase 1, mitochondrial
6607	37.92	49.98	60.46	45.64	50.79	47.23	SMN2	survival of motor neuron 2, centromeric
4190	37.89	41.69	44.92	39.45	49.51	37.71	MDH1	malate dehydrogenase 1, NAD (soluble)
64841	37.84	28.64	31.87	40.54	37.4	22.82	GNPNAT1	glucosamine-phosphate N-acetyltransferase 1
5480	37.82	31.02	33.4	29.47	24.16	26.27	PPIC	peptidylprolyl isomerase C (cyclophilin C)
8615	37.79	36.27	39.94	33.95	29.73	40.86	USO1	USO1 vesicle transport factor
8943	37.77	42.17	39.33	40.66	40.13	38.41	AP3D1	adaptor-related protein complex 3, delta 1 subunit
28972	37.69	37.1	27.99	31.9	33.41	25.47	SPCS1	signal peptidase complex subunit 1 homolog (S. cerevisiae)
8720	37.62	36.79	35.16	29.19	30.09	32.18	MBTPS1	membrane-bound transcription factor peptidase, site 1
10395	37.58	27.14	26.38	16.09	19.39	35.55	DLC1	deleted in liver cancer 1
56944	37.55	53.77	57.33	34.91	41.49	53.11	OLFML3	olfactomedin-like 3
10528	37.5	34.67	35.75	28.23	35.37	30.27	NOP56	NOP56 ribonucleoprotein
81688	37.48	38.12	31.35	31.84	26.88	27.86	C6orf62	chromosome 6 open reading frame 62
91283	37.45	38.63	38.95	50.11	45.49	31.91	MSANTD3	Myb/SANT-like DNA-binding domain containing 3
5515	37.41	31.36	28.09	26.82	23.12	23.3	PPP2CA	protein phosphatase 2, catalytic subunit, alpha isozyme
10914	37.41	30.24	32.16	31.65	30.31	29.17	PAPOLA	poly(A) polymerase alpha
11168	37.3	38.02	54.2	34.92	37.52	45.24	PSIP1	PC4 and SFRS1 interacting protein 1
5106	37.25	15.96	15.03	10.78	11.85	24.58	PCK2	phosphoenolpyruvate carboxykinase 2 (mitochondrial)
5782	37.24	39.6	39.99	43.46	37.27	37.07	PTPN12	protein tyrosine phosphatase, non-receptor type 12
2734	37.2	35.47	37.21	31.43	33.07	35.4	GLG1	golgi glycoprotein 1
7037	37.19	32.21	32.89	25.14	22.95	31.5	TFRC	transferrin receptor (p90, CD71)
7936	37.15	45.35	53.91	49.33	53.68	44.35	NELFE	negative elongation factor complex member E
5962	37.11	42.31	50.2	40.26	40.83	48.86	RDX	radixin
10197	37.04	34.48	34.83	27.93	26.67	31.19	PSME3	proteasome (prosome, macropain) activator subunit 3 (PA28 gamma; Ki)
51126	37.03	33.21	36.01	31.84	29.52	26.31	NAA20	N(alpha)-acetyltransferase 20, NatB catalytic subunit
4724	36.98	42.17	39.45	44.84	46.97	38.18	NDUFS4	NADH dehydrogenase (ubiquinone) Fe-S protein 4, 18kDa (NADH-coenzyme Q reductase)
9158	36.94	42.66	34.89	36.49	37.06	28	FIBP	fibroblast growth factor (acidic) intracellular binding protein
10330	36.9	30.5	29.88	26.7	26.61	23.43	CNPY2	canopy 2 homolog (zebrafish)
6631	36.88	48.63	57.31	50.42	62.43	43.34	SNRPC	small nuclear ribonucleoprotein polypeptide C
9114	36.87	29.48	26.3	24.62	26.85	19.94	ATP6V0D1	ATPase, H+ transporting, lysosomal 38kDa, V0 subunit d1
10897	36.84	26.06	19.11	25.06	18.31	19.1	YIF1A	Yip1 interacting factor homolog A (S. cerevisiae)
9061	36.75	30.36	31.95	30.85	30.28	36.23	PAPSS1	3'-phosphoadenosine 5'-phosphosulfate synthase 1
1069	36.73	34.36	39.74	40.73	33.83	37.75	CETN2	centrin, EF-hand protein, 2
7884	36.73	26.15	31.36	27.47	25.53	21.82	SLBP	stem-loop binding protein
127829	36.72	37.25	36.42	35.44	48.74	42.89	ARL8A	ADP-ribosylation factor-like 8A
163	36.68	41.52	38.96	38.93	38.22	34.77	AP2B1	adaptor-related protein complex 2, beta 1 subunit
10318	36.67	40.31	40.08	42.32	49.08	43.41	TNIP1	TNFAIP3 interacting protein 1
9284	36.64	33.47	31.79	31.72	31.96	43.33	NPIPA1	nuclear pore complex interacting protein
10632	36.61	26.05	26.9	26.6	21.8	21.99	ATP5L	ATP synthase, H+ transporting, mitochondrial Fo complex, subunit G
537	36.58	24.98	21.74	21.38	19.2	17.35	ATP6AP1	ATPase, H+ transporting, lysosomal accessory protein 1
58533	36.51	31.35	30.17	28.38	29.19	28.17	SNX6	sorting nexin 6
57104	36.45	28.85	22.22	23.75	23.43	30.89	PNPLA2	patatin-like phospholipase domain containing 2
90843	36.42	42.08	49.14	39.85	38.84	41.68	TCEAL8	transcription elongation factor A (SII)-like 8
5899	36.41	37.71	40.31	47.5	46.86	33.02	RALB	v-ral simian leukemia viral oncogene homolog B (ras related; GTP binding protein)
2799	36.41	34.89	31.99	28.5	26.77	32.12	GNS	glucosamine (N-acetyl)-6-sulfatase
1964	36.31	30.5	30.79	29.75	29.09	27.79	EIF1AX	eukaryotic translation initiation factor 1A, X-linked
55352	36.3	40.32	37.64	28.52	34.09	30.83	COPRS	coordinator of PRMT5, differentiation stimulator
81603	36.27	47.13	42.73	43.45	43.86	43.83	TRIM8	tripartite motif containing 8
9524	36.26	32.49	26.25	38.58	32.48	23.1	TECR	trans-2,3-enoyl-CoA reductase
9060	36.26	44.62	45.29	28.27	26.63	41.9	PAPSS2	3'-phosphoadenosine 5'-phosphosulfate synthase 2
10099	36.21	27.64	31.81	29.97	28.33	31.04	TSPAN3	tetraspanin 3
22985	36.2	48.73	49.88	39.78	46.11	42.54	ACIN1	apoptotic chromatin condensation inducer 1
9967	36.2	38.8	42.41	38.88	40.53	38.17	THRAP3	thyroid hormone receptor associated protein 3
7329	36.19	42.99	46.82	43.44	44.76	37.98	UBE2I	ubiquitin-conjugating enzyme E2I
10531	36.14	36.73	33.42	36.5	31.68	27.36	PITRM1	pitrilysin metallopeptidase 1
1059	36.14	44.98	45.3	42.47	39.46	32.23	CENPB	centromere protein B, 80kDa
29074	36.1	37.57	33.35	32.85	27.09	24.54	MRPL18	mitochondrial ribosomal protein L18
5585	36.1	32.6	25.29	36.75	35.25	27.72	PKN1	protein kinase N1
22818	36.07	29.49	33.14	28.84	30.63	26.55	COPZ1	coatomer protein complex, subunit zeta 1
10671	36.07	31.91	38.37	39.42	36.76	35.19	DCTN6	dynactin 6
10163	36.03	39.97	37.93	39.86	45.71	41.73	WASF2	WAS protein family, member 2
84324	36.02	42.94	42.51	39.53	38.29	48.74	SARNP	SAP domain containing ribonucleoprotein
79035	35.98	39.76	47.4	46.92	51.19	37.97	NABP2	nucleic acid binding protein 2
5998	35.96	31.84	31.45	29.78	35.3	25.97	RGS3	regulator of G-protein signaling 3
54543	35.95	31.05	34.45	26.01	30.73	32.47	TOMM7	translocase of outer mitochondrial membrane 7 homolog (yeast)
9531	35.94	46.57	45.01	47.81	42.73	46.71	BAG3	BCL2-associated athanogene 3
9040	35.93	38.01	32.14	38.7	32.6	28.47	UBE2M	ubiquitin-conjugating enzyme E2M
22980	35.9	43.06	39.16	38.11	40.76	40.8	TCF25	transcription factor 25 (basic helix-loop-helix)
5111	35.87	36.66	35.17	28.59	32	20.73	PCNA	proliferating cell nuclear antigen
9589	35.87	35.57	36.09	30.84	33.83	33.17	WTAP	Wilms tumor 1 associated protein
7035	35.85	16.78	15.66	12.26	12.27	11.97	TFPI	tissue factor pathway inhibitor (lipoprotein-associated coagulation inhibitor)
100131801	35.84	42.52	35.51	40.74	29.6	34.95	PET100	PET100 homolog (S. cerevisiae)
1665	35.82	34.82	29.49	28.93	25.62	24.22	DHX15	DEAH (Asp-Glu-Ala-His) box polypeptide 15
6591	35.81	37.01	36.92	18.54	15.25	27.45	SNAI2	snail homolog 2 (Drosophila)
339123	35.81	37.18	33.93	34.35	31.26	27.58	JMJD8	jumonji domain containing 8
23256	35.8	32.07	31.86	32.92	35.92	33.75	SCFD1	sec1 family domain containing 1
5955	35.79	41.88	41.24	29.36	29.46	35	RCN2	reticulocalbin 2, EF-hand calcium binding domain
8678	35.78	35.39	30.57	25.55	26.98	33.81	BECN1	beclin 1, autophagy related
91252	35.73	25.09	20.52	24.82	22.27	20.55	SLC39A13	solute carrier family 39 (zinc transporter), member 13
55207	35.71	30.77	28.87	30.89	30.11	27.69	ARL8B	ADP-ribosylation factor-like 8B
51421	35.69	35.59	32.53	11.82	14.81	43.01	AMOTL2	angiomotin like 2
4803	35.69	13.13	8.09	4.07	5.42	16.47	NGF	nerve growth factor (beta polypeptide)
10015	35.68	33.53	29.87	34.03	33.96	31.24	PDCD6IP	programmed cell death 6 interacting protein
91942	35.68	30.56	35.98	38.7	34.62	41.99	NDUFAF2	NADH dehydrogenase (ubiquinone) complex I, assembly factor 2
7384	35.68	36.92	29.01	36.04	34.67	24.96	UQCRC1	ubiquinol-cytochrome c reductase core protein I
50813	35.64	34.36	24.98	29.6	37.27	30.26	COPS7A	COP9 signalosome subunit 7A
6385	35.64	24.17	20.88	23.35	22.68	22.95	SDC4	syndecan 4
5496	35.59	45.48	41.68	36.34	32.95	36.32	PPM1G	protein phosphatase, Mg2+/Mn2+ dependent, 1G
3654	35.54	41.86	37.69	41.98	37.38	38.51	IRAK1	interleukin-1 receptor-associated kinase 1
84310	35.51	47.6	35.03	36.43	30.72	34.8	C7orf50	chromosome 7 open reading frame 50
1855	35.51	28.31	20.42	37.65	27.44	15.32	DVL1	dishevelled, dsh homolog 1 (Drosophila)
8148	35.51	46.46	49.01	37.45	39.77	41.73	TAF15	TAF15 RNA polymerase II, TATA box binding protein (TBP)-associated factor, 68kDa
9987	35.49	47.11	51.03	38.44	42.47	44.51	HNRNPDL	heterogeneous nuclear ribonucleoprotein D-like
2908	35.47	24.79	23.84	28.15	26.68	26.11	NR3C1	nuclear receptor subfamily 3, group C, member 1 (glucocorticoid receptor)
3423	35.46	31.39	30.69	52.64	54.26	28.46	IDS	iduronate 2-sulfatase
26136	35.43	26.18	30.58	16.8	19.02	34.95	TES	testis derived transcript (3 LIM domains)
2931	35.42	34.86	30.75	36.01	41.49	30.65	GSK3A	glycogen synthase kinase 3 alpha
1174	35.42	38.65	36.74	32.95	27.71	30.79	AP1S1	adaptor-related protein complex 1, sigma 1 subunit
51586	35.42	38.56	36.51	38.74	42.1	36.44	MED15	mediator complex subunit 15
4715	35.41	63.31	60.13	56.94	67.76	41.94	NDUFB9	NADH dehydrogenase (ubiquinone) 1 beta subcomplex, 9, 22kDa
196	35.4	29.58	29.37	28.09	21.48	24.25	AHR	aryl hydrocarbon receptor
60559	35.34	35.06	36.04	20.62	21.13	39.7	SPCS3	signal peptidase complex subunit 3 homolog (S. cerevisiae)
8450	35.31	19.58	20.12	14.79	15.17	18.27	CUL4B	cullin 4B
23164	35.29	32.9	31.64	28.74	25.58	34.26	MPRIP	myosin phosphatase Rho interacting protein
3241	35.24	25.32	21.35	43.18	37.87	14.35	HPCAL1	hippocalcin-like 1
57136	35.22	38.39	35.73	24.65	25.82	28.09	APMAP	adipocyte plasma membrane associated protein
114882	35.2	24.43	26.82	27.62	25.34	38.94	OSBPL8	oxysterol binding protein-like 8
4694	35.11	43.18	43.63	36.84	35.08	46.46	NDUFA1	NADH dehydrogenase (ubiquinone) 1 alpha subcomplex, 1, 7.5kDa
10512	35.09	37.44	40.12	33.58	35.89	49.07	SEMA3C	sema domain, immunoglobulin domain (Ig), short basic domain, secreted, (semaphorin) 3C
2171	35.09	58.13	71.43	44.84	46.16	26.18	FABP5	fatty acid binding protein 5 (psoriasis-associated)
2059	35.06	31.05	30.05	37.49	37.71	25.22	EPS8	epidermal growth factor receptor pathway substrate 8
6446	35.03	17.54	15.81	12.12	13.09	19.78	SGK1	serum/glucocorticoid regulated kinase 1
4245	34.97	31.44	23.73	19.67	17.85	22.96	MGAT1	mannosyl (alpha-1,3-)-glycoprotein beta-1,2-N-acetylglucosaminyltransferase
54187	34.94	33.04	34.82	23.53	30.49	38.76	NANS	N-acetylneuraminic acid synthase
85236	34.92	18.04	19.04	24.7	21.01	13.61	HIST1H2BK	histone cluster 1, H2bk
10211	34.92	52.36	51.02	38.57	36.49	39.97	FLOT1	flotillin 1
55737	34.91	33.32	29.78	33.79	31.79	27.2	VPS35	vacuolar protein sorting 35 homolog (S. cerevisiae)
2969	34.89	40.63	40.63	37.21	36.38	44.15	GTF2I	general transcription factor IIi
7266	34.88	44.8	44.9	44.53	41.17	40.43	DNAJC7	DnaJ (Hsp40) homolog, subfamily C, member 7
10133	34.88	38.92	43.3	54.52	57.26	53.56	OPTN	optineurin
4350	34.84	25.46	23.51	21.51	14.54	17.24	MPG	N-methylpurine-DNA glycosylase
57178	34.82	45.59	50.17	70.55	65.99	42.67	ZMIZ1	zinc finger, MIZ-type containing 1
4149	34.79	35	33.28	34.1	30.69	25.61	MAX	MYC associated factor X
65059	34.79	42.64	53.48	46.18	48.89	72.11	RAPH1	Ras association (RalGDS/AF-6) and pleckstrin homology domains 1
51374	34.77	28.91	26.65	29.63	26.39	21.84	ATRAID	all-trans retinoic acid-induced differentiation factor
10594	34.76	36.46	35.51	33.87	32.03	31.22	PRPF8	PRP8 pre-mRNA processing factor 8 homolog (S. cerevisiae)
392	34.73	38.1	32.87	33.64	36.53	30.64	ARHGAP1	Rho GTPase activating protein 1
2534	34.7	27.26	29.98	26.55	25.35	22.18	FYN	FYN oncogene related to SRC, FGR, YES
55829	34.67	40.38	44.88	41.17	40.8	38.27	VIMP	VCP-interacting membrane protein
6696	34.65	124.8	103.45	108.41	92.3	6.66	SPP1	secreted phosphoprotein 1
83638	34.6	25.49	17.09	15.09	15.22	16.9	C11orf68	chromosome 11 open reading frame 68
1660	34.59	36.43	39.37	33.38	34.11	29.31	DHX9	DEAH (Asp-Glu-Ala-His) box polypeptide 9
2874	34.58	33.98	35.89	40.65	34.21	25.01	GPS2	G protein pathway suppressor 2
50865	34.57	35.41	32.57	30.72	26.73	26.73	HEBP1	heme binding protein 1
4708	34.56	24.94	20.72	22.74	16.75	20.71	NDUFB2	NADH dehydrogenase (ubiquinone) 1 beta subcomplex, 2, 8kDa
11282	34.52	40.5	34.98	44.38	36.83	26.97	MGAT4B	mannosyl (alpha-1,3-)-glycoprotein beta-1,4-N-acetylglucosaminyltransferase, isozyme B
51433	34.52	31.34	26.86	27.85	27.08	21.75	ANAPC5	anaphase promoting complex subunit 5
5868	34.48	30.68	35.5	37.46	30.92	32.3	RAB5A	RAB5A, member RAS oncogene family
515	34.46	41.64	42.67	35.15	30.81	33.19	ATP5F1	ATP synthase, H+ transporting, mitochondrial Fo complex, subunit B1
84545	34.43	29.02	23.99	21.29	25.54	28.62	MRPL43	mitochondrial ribosomal protein L43
50863	34.42	25.96	24.64	26.43	25.27	27.22	NTM	neurotrimin
6628	34.41	38.75	35.19	27.39	18.74	25.8	SNRPB	small nuclear ribonucleoprotein polypeptides B and B1
10467	34.41	33.01	34.79	33.41	31.79	28.8	ZNHIT1	zinc finger, HIT-type containing 1
6428	34.39	41.26	39.1	27.78	27.54	32.43	SRSF3	serine/arginine-rich splicing factor 3
54867	34.31	39.5	33.68	31.98	34.9	28.5	TMEM214	transmembrane protein 214
10055	34.31	37.39	41.41	26.13	26.13	28.66	SAE1	SUMO1 activating enzyme subunit 1
5281	34.27	32.92	32	36.58	31.61	31.49	PIGF	phosphatidylinositol glycan anchor biosynthesis, class F
9669	34.24	43.25	51.9	43.14	44.52	49.43	EIF5B	eukaryotic translation initiation factor 5B
9559	34.22	33.14	34.36	35.26	36.35	32.82	VPS26A	vacuolar protein sorting 26 homolog A (S. pombe)
124801	34.2	30.76	31.39	26.74	27.43	30.59	LSM12	LSM12 homolog (S. cerevisiae)
7041	34.18	41.24	43.96	56.25	49.8	49.87	TGFB1I1	transforming growth factor beta 1 induced transcript 1
100499405	34.17	63.05	61.69	65.29	31.05	35.89	LINC00987	uncharacterized LOC100499405
10554	34.13	47.43	39.22	40.68	40.54	43.45	AGPAT1	1-acylglycerol-3-phosphate O-acyltransferase 1
6892	34.11	31.49	25.87	27.59	34.02	23.33	TAPBP	TAP binding protein (tapasin)
23568	34.11	30.23	30.93	26.75	25.05	25.76	ARL2BP	ADP-ribosylation factor-like 2 binding protein
9578	34.07	33.01	34.59	41.11	37.23	35.39	CDC42BPB	CDC42 binding protein kinase beta (DMPK-like)
7385	34.06	37.02	28.21	26.08	28.06	31.49	UQCRC2	ubiquinol-cytochrome c reductase core protein II
57003	34.05	35.8	39.47	37.06	35.03	33.16	CCDC47	coiled-coil domain containing 47
6879	34.02	31.55	36.42	32.11	30.49	35.25	TAF7	TAF7 RNA polymerase II, TATA box binding protein (TBP)-associated factor, 55kDa
11031	33.95	42.07	39.92	45.1	44.51	22.89	RAB31	RAB31, member RAS oncogene family
10856	33.93	37.49	33.44	27.53	26.72	26.73	RUVBL2	RuvB-like 2 (E. coli)
4659	33.93	36.21	46.33	38.86	40.54	43.09	PPP1R12A	protein phosphatase 1, regulatory subunit 12A
8882	33.88	27.59	29.82	29.93	24.55	26.94	ZPR1	zinc finger protein 259
1019	33.84	30.09	25.34	26.48	24.86	22.59	CDK4	cyclin-dependent kinase 4
9950	33.84	26.51	32.49	27.76	30.28	28.63	GOLGA5	golgin A5
51019	33.83	37.74	35.2	36.56	43.17	33.84	CCDC53	coiled-coil domain containing 53
2872	33.82	23.18	19.7	19.64	24.37	26.49	MKNK2	MAP kinase interacting serine/threonine kinase 2
5018	33.78	32.09	30.49	31.12	29.43	27.6	OXA1L	oxidase (cytochrome c) assembly 1-like
10067	33.76	35.52	33.22	33.03	31.72	26.46	SCAMP3	secretory carrier membrane protein 3
5201	33.75	33.9	32.36	29.66	29.75	32.88	PFDN1	prefoldin subunit 1
4218	33.74	31.86	36.64	32.1	26.77	28.52	RAB8A	RAB8A, member RAS oncogene family
7917	33.74	44.99	42.04	42.99	40.67	33.93	BAG6	BCL2-associated athanogene 6
23787	33.67	37.62	36.49	25.32	24.08	29.37	MTCH1	mitochondrial carrier 1
56647	33.65	40.96	46.24	28.46	30.12	33.21	BCCIP	BRCA2 and CDKN1A interacting protein
11338	33.65	40.03	39.34	34.27	35.26	35.43	U2AF2	U2 small nuclear RNA auxiliary factor 2
51759	33.64	42.31	47.59	41.95	38.11	41.14	C9orf78	chromosome 9 open reading frame 78
823	33.63	37.71	30.05	31.39	27.77	25.78	CAPN1	calpain 1, (mu/I) large subunit
7123	33.56	24.48	26.35	59.16	61.04	29.16	CLEC3B	C-type lectin domain family 3, member B
5527	33.48	34.77	30.7	33.15	26.72	28.69	PPP2R5C	protein phosphatase 2, regulatory subunit B', gamma
2801	33.48	42.29	41.31	40.52	39.49	40.84	GOLGA2	golgin A2
8804	33.47	40.65	41.32	41.18	42.99	33.48	CREG1	cellular repressor of E1A-stimulated genes 1
51520	33.46	24.13	27.89	25.12	24.43	25.36	LARS	leucyl-tRNA synthetase
25828	33.44	38.73	36.35	29.39	26.59	30.91	TXN2	thioredoxin 2
439	33.44	38.54	33.43	41.31	41.3	27.87	ASNA1	arsA arsenite transporter, ATP-binding, homolog 1 (bacterial)
51507	33.43	40.59	39.6	30.45	33.75	34.92	RTFDC1	replication termination factor 2 domain containing 1
55002	33.42	27.26	26.17	35.46	37.18	21.34	TMCO3	transmembrane and coiled-coil domains 3
10749	33.41	45.59	47.15	55.18	56.67	43.84	KIF1C	kinesin family member 1C
5510	33.41	43.68	44.64	52.29	45.83	35.57	PPP1R7	protein phosphatase 1, regulatory subunit 7
10284	33.34	34.58	38.94	33.49	33.78	32	SAP18	Sin3A-associated protein, 18kDa
3710	33.3	15.46	15.13	36.71	30.13	14.29	ITPR3	inositol 1,4,5-trisphosphate receptor, type 3
51160	33.27	23.91	20.02	27.91	20.79	20.33	VPS28	vacuolar protein sorting 28 homolog (S. cerevisiae)
64423	33.24	49.76	42.87	53.49	51.56	35	INF2	inverted formin, FH2 and WH2 domain containing
5211	33.24	26.46	21.43	22.43	16.3	16.79	PFKL	phosphofructokinase, liver
55854	33.21	34.45	42.51	36.29	34.57	37.92	ZC3H15	zinc finger CCCH-type containing 15
8727	33.19	31.52	33.22	24.13	23.56	36.13	CTNNAL1	catenin (cadherin-associated protein), alpha-like 1
84299	33.19	26.98	25.1	40.17	32.4	23.48	MIEN1	migration and invasion enhancer 1
9861	33.19	39.96	40.17	33.02	34.79	32.55	PSMD6	proteasome (prosome, macropain) 26S subunit, non-ATPase, 6
5937	33.18	34.16	35.29	36.75	37.86	29.36	RBMS1	RNA binding motif, single stranded interacting protein 1
60685	33.17	31.27	30.47	28.6	27.7	30.82	ZFAND3	zinc finger, AN1-type domain 3
54940	33.16	31.21	31.85	28.56	26.34	26.49	OCIAD1	OCIA domain containing 1
201895	33.15	31.88	30.05	45.96	42.92	23.87	SMIM14	small integral membrane protein 14
9921	33.15	31.8	31.03	33.05	34.33	32.5	RNF10	ring finger protein 10
27095	33.13	22.38	24	24.89	20.74	22.5	TRAPPC3	trafficking protein particle complex 3
11227	33.11	51.86	54.62	36.07	37.89	43.84	GALNT5	UDP-N-acetyl-alpha-D-galactosamine:polypeptide N-acetylgalactosaminyltransferase 5 (GalNAc-T5)
6778	33.1	40.52	33.78	35.13	29.93	26.18	STAT6	signal transducer and activator of transcription 6, interleukin-4 induced
51495	33.08	37.29	37.41	31.75	34.44	28.34	PTPLAD1	protein tyrosine phosphatase-like A domain containing 1
3035	33.08	39.33	40.27	33.55	30.34	29.28	HARS	histidyl-tRNA synthetase
8683	33.06	34.23	29.41	25.55	20.41	26.62	SRSF9	serine/arginine-rich splicing factor 9
10975	33.04	31.86	22.6	20.58	16.49	20.54	UQCR11	ubiquinol-cytochrome c reductase, complex III subunit XI
3727	33.03	32.8	28.36	44.84	34.31	31.31	JUND	jun D proto-oncogene
6782	33.03	18.77	21.33	18.72	18.48	22.5	HSPA13	heat shock protein 70kDa family, member 13
3838	33.03	79.42	64.98	34.42	40.17	43.43	KPNA2	karyopherin alpha 2 (RAG cohort 1, importin alpha 1)
64834	32.99	25.2	20.06	24.99	16.91	16.05	ELOVL1	ELOVL fatty acid elongase 1
3516	32.98	25.88	24.37	42.04	36.4	18.54	RBPJ	recombination signal binding protein for immunoglobulin kappa J region
51124	32.97	36.53	39.1	33.41	36.88	35.27	IER3IP1	immediate early response 3 interacting protein 1
55198	32.94	27.92	26.04	31.85	33.48	27.73	APPL2	adaptor protein, phosphotyrosine interaction, PH domain and leucine zipper containing 2
55233	32.94	23.45	23.72	19.89	18.44	17.8	MOB1A	MOB kinase activator 1A
112939	32.88	44.67	40.67	35.01	35.54	33.79	NACC1	nucleus accumbens associated 1, BEN and BTB (POZ) domain containing
283149	32.87	43.3	41.72	46.19	53.63	54.63	BCL9L	B-cell CLL/lymphoma 9-like
23215	32.86	36.75	46.31	48.97	45.93	47.56	PRRC2C	proline-rich coiled-coil 2C
3842	32.86	23.89	22.54	21.29	19.45	19.83	TNPO1	transportin 1
1398	32.85	31.37	27.29	26.68	23.47	25.08	CRK	v-crk sarcoma virus CT10 oncogene homolog (avian)
22827	32.84	34.87	32.19	33.24	35.54	26.16	PUF60	poly-U binding splicing factor 60KDa
10471	32.84	39.41	46.13	41.91	44.73	37.79	PFDN6	prefoldin subunit 6
11183	32.83	25.7	26.88	26.3	26.55	25.52	MAP4K5	mitogen-activated protein kinase kinase kinase kinase 5
10449	32.83	31.83	37.29	32.71	39.1	31.25	ACAA2	acetyl-CoA acyltransferase 2
1108	32.82	44.74	50.8	41.19	41.49	40.39	CHD4	chromodomain helicase DNA binding protein 4
10558	32.81	26.57	25.98	24.38	25.3	23.69	SPTLC1	serine palmitoyltransferase, long chain base subunit 1
1523	32.8	29.26	26.53	31.4	33.06	34.07	CUX1	cut-like homeobox 1
10657	32.79	49.49	45.06	34.63	33.95	32.4	KHDRBS1	KH domain containing, RNA binding, signal transduction associated 1
1155	32.75	33.03	26.99	37.56	31.81	24.59	TBCB	tubulin folding cofactor B
10474	32.73	39.31	36.67	36.89	33.58	36.32	TADA3	transcriptional adaptor 3
51234	32.73	34.48	33.09	32.19	28.2	28.31	EMC4	ER membrane protein complex subunit 4
7965	32.69	21.82	19.57	17.41	16.23	21.29	AIMP2	aminoacyl tRNA synthetase complex-interacting multifunctional protein 2
51629	32.69	24.85	19.66	25.36	25.67	19.83	SLC25A39	solute carrier family 25, member 39
23677	32.68	33.19	36.25	25.75	30.63	39.72	SH3BP4	SH3-domain binding protein 4
25847	32.65	40.18	38.52	35.28	32.72	33.81	ANAPC13	anaphase promoting complex subunit 13
4921	32.64	22.59	20.3	17.05	20.88	27.48	DDR2	discoidin domain receptor tyrosine kinase 2
81552	32.61	27.74	23.07	19.3	17.48	19.3	VOPP1	vesicular, overexpressed in cancer, prosurvival protein 1
388962	32.58	30.23	28.35	33.45	29.92	27.27	BOLA3	bolA homolog 3 (E. coli)
84365	32.57	27.18	36.06	26.21	25.31	30.06	NIFK	MKI67 (FHA domain) interacting nucleolar phosphoprotein
5048	32.55	29.47	25.93	28.55	26.01	25.19	PAFAH1B1	platelet-activating factor acetylhydrolase 1b, regulatory subunit 1 (45kDa)
7389	32.52	33.76	23.97	26.75	23.85	23.51	UROD	uroporphyrinogen decarboxylase
25940	32.5	39.13	39.91	30.99	24.93	35.11	FAM98A	family with sequence similarity 98, member A
10938	32.48	39.5	30.66	28.15	21.5	29.8	EHD1	EH-domain containing 1
9590	32.47	18.62	21.81	22.11	17.55	23.21	AKAP12	A kinase (PRKA) anchor protein 12
64083	32.43	25.35	23.23	23.76	22.05	21.16	GOLPH3	golgi phosphoprotein 3 (coat-protein)
5701	32.43	42	36.03	44.27	32.42	36.36	PSMC2	proteasome (prosome, macropain) 26S subunit, ATPase, 2
7430	32.42	56.2	59.47	61.93	66.88	53.56	EZR	ezrin
5500	32.4	29.06	27.51	29.87	24.96	21.93	PPP1CB	protein phosphatase 1, catalytic subunit, beta isozyme
57488	32.39	24.96	22.37	34.23	31.8	21.59	ESYT2	extended synaptotagmin-like protein 2
10670	32.38	29.93	21.85	22.03	19.72	19.48	RRAGA	Ras-related GTP binding A
30968	32.37	38.78	29.95	29.08	28.62	22.08	STOML2	stomatin (EPB72)-like 2
4338	32.35	39	42.75	36.08	36.42	39.07	MOCS2	molybdenum cofactor synthesis 2
7251	32.32	21.93	22.01	28.41	22.51	25.67	TSG101	tumor susceptibility gene 101
51341	32.32	35.93	36.61	47.02	47.75	35.17	ZBTB7A	zinc finger and BTB domain containing 7A
5931	32.28	34.87	38.89	29.06	30.55	31.58	RBBP7	retinoblastoma binding protein 7
9265	32.27	25.69	24.53	15.94	14.73	28.11	CYTH3	cytohesin 3
54431	32.27	26.89	29.16	27.18	26.19	25.37	DNAJC10	DnaJ (Hsp40) homolog, subfamily C, member 10
2222	32.23	45.37	43.69	54.43	46.14	27.97	FDFT1	farnesyl-diphosphate farnesyltransferase 1
81671	32.22	30.81	31.47	30.89	30.63	25.41	VMP1	vacuole membrane protein 1
127262	32.16	26.65	26.88	33.75	36.84	25.08	TPRG1L	tumor protein p63 regulated 1-like
2632	32.15	30.29	28.21	45.64	43.04	29.85	GBE1	glucan (1,4-alpha-), branching enzyme 1
23612	32.15	39.81	32.67	42.62	33.81	31.33	PHLDA3	pleckstrin homology-like domain, family A, member 3
100188893	32.09	24.4	31.23	30.58	25.29	18.14	TOMM6	translocase of outer mitochondrial membrane 6 homolog (yeast)
80212	32.06	41.09	45.52	53.25	50.68	39.06	CCDC92	coiled-coil domain containing 92
2873	32.06	33.52	29.06	28.2	26.36	25.96	GPS1	G protein pathway suppressor 1
128	31.98	36.53	37.02	26.36	28.19	32.26	ADH5	alcohol dehydrogenase 5 (class III), chi polypeptide
3189	31.98	50.83	60.43	45.44	48.13	50.62	HNRNPH3	heterogeneous nuclear ribonucleoprotein H3 (2H9)
83742	31.94	34.06	27.92	29.39	29.74	26.4	MARVELD1	MARVEL domain containing 1
5516	31.85	28.53	22.57	26.03	25.66	20.96	PPP2CB	protein phosphatase 2, catalytic subunit, beta isozyme
5719	31.83	33.71	29.28	29.9	34.37	25.51	PSMD13	proteasome (prosome, macropain) 26S subunit, non-ATPase, 13
10056	31.83	25.92	25.97	25.56	20.45	20.23	FARSB	phenylalanyl-tRNA synthetase, beta subunit
6400	31.82	26.58	27.72	21.65	21.2	33.51	SEL1L	sel-1 suppressor of lin-12-like (C. elegans)
79094	31.77	12.42	10.89	7.79	6.22	20.12	CHAC1	ChaC, cation transport regulator homolog 1 (E. coli)
50809	31.77	34.56	32.72	31.86	36.1	32.22	HP1BP3	heterochromatin protein 1, binding protein 3
2195	31.7	27.83	32.16	27.46	27.11	43.27	FAT1	FAT tumor suppressor homolog 1 (Drosophila)
7307	31.69	37.14	34.28	32.09	38.37	30.18	U2AF1	U2 small nuclear RNA auxiliary factor 1
221491	31.68	23.13	21.91	34.97	23.78	14.17	C6orf1	chromosome 6 open reading frame 1
5885	31.66	35.12	37.13	28.48	26.95	31.55	RAD21	RAD21 homolog (S. pombe)
10430	31.66	18.44	13.9	16.02	11.39	12.76	TMEM147	transmembrane protein 147
3481	31.66	22.57	27.8	48.5	44.26	30.75	IGF2	insulin-like growth factor 2 (somatomedin A)
9454	31.66	39.78	35.97	46.46	39.62	26.77	HOMER3	homer homolog 3 (Drosophila)
79109	31.63	29.28	28.47	27.84	24.66	23.51	MAPKAP1	mitogen-activated protein kinase associated protein 1
57198	31.63	31.7	30.14	35.01	35.16	25.22	ATP8B2	ATPase, aminophospholipid transporter, class I, type 8B, member 2
83871	31.61	30.48	24.92	24.22	19.14	25.46	RAB34	RAB34, member RAS oncogene family
10920	31.6	37.31	37.82	44.93	37.11	24.49	COPS8	COP9 signalosome subunit 8
51699	31.58	34.4	21.71	25.37	25.26	23.24	VPS29	vacuolar protein sorting 29 homolog (S. cerevisiae)
11072	31.57	27.51	21.63	18.78	17.33	20.42	DUSP14	dual specificity phosphatase 14
400	31.56	28.53	32	34.01	29.13	27	ARL1	ADP-ribosylation factor-like 1
10048	31.56	33.47	39.19	30.68	32.78	44.14	RANBP9	RAN binding protein 9
149603	31.55	24.65	23.2	21.79	26.3	27.6	RNF187	ring finger protein 187
56984	31.53	23.5	23.59	24.68	26.15	18.23	PSMG2	proteasome (prosome, macropain) assembly chaperone 2
140809	31.53	40.18	42.39	52.21	44.54	26.63	SRXN1	sulfiredoxin 1
1781	31.52	32.32	35.46	30.89	32.48	28.24	DYNC1I2	dynein, cytoplasmic 1, intermediate chain 2
11163	31.52	19.82	16.84	17.43	12.56	16.31	NUDT4	nudix (nucleoside diphosphate linked moiety X)-type motif 4
23190	31.51	27.74	24.51	28.37	26.45	23.86	UBXN4	UBX domain protein 4
11078	31.5	28.19	28.53	27.15	24.36	26.62	TRIOBP	TRIO and F-actin binding protein
6990	31.49	27.79	24.98	40.47	35.41	20.26	DYNLT3	dynein, light chain, Tctex-type 3
9180	31.49	22.42	19.71	18.25	17.66	22.68	OSMR	oncostatin M receptor
10768	31.46	33.33	33.8	33.37	33.83	30.36	AHCYL1	adenosylhomocysteinase-like 1
55577	31.45	32.75	30.48	32.4	27.92	23.25	NAGK	N-acetylglucosamine kinase
10491	31.45	33.01	31.77	30.28	27.67	25.38	CRTAP	cartilage associated protein
58190	31.38	27.11	22.28	29.01	29.03	21.79	CTDSP1	CTD (carboxy-terminal domain, RNA polymerase II, polypeptide A) small phosphatase 1
581	31.37	36.68	32.46	23.64	21.99	26.14	BAX	BCL2-associated X protein
8624	31.36	30.3	31.42	28.71	28.42	23.09	PSMG1	proteasome (prosome, macropain) assembly chaperone 1
7030	31.35	33.07	29.2	34.17	33.09	28.51	TFE3	transcription factor binding to IGHM enhancer 3
92579	31.35	37.8	28.34	26.84	41.77	35.47	G6PC3	glucose 6 phosphatase, catalytic, 3
2825	31.33	14.1	12.65	10.98	13.8	15.46	GPR1	G protein-coupled receptor 1
2224	31.3	49.54	51.81	59.59	57.61	29.84	FDPS	farnesyl diphosphate synthase
5156	31.29	37.15	34.64	38.3	34.17	20.59	PDGFRA	platelet-derived growth factor receptor, alpha polypeptide
490	31.29	25.21	24.43	22.84	19.69	30.09	ATP2B1	ATPase, Ca++ transporting, plasma membrane 1
1778	31.28	34.02	35.17	42.32	38.55	41.12	DYNC1H1	dynein, cytoplasmic 1, heavy chain 1
29889	31.24	38.29	41.95	39.06	38.38	34.56	GNL2	guanine nucleotide binding protein-like 2 (nucleolar)
9351	31.24	26.75	24.82	30.6	26.91	20.03	SLC9A3R2	solute carrier family 9, subfamily A (NHE3, cation proton antiporter 3), member 3 regulator 2
231	31.22	39.27	34.15	37.5	50	28.15	AKR1B1	aldo-keto reductase family 1, member B1 (aldose reductase)
64746	31.21	27.63	29.47	25.45	25.53	25.73	ACBD3	acyl-CoA binding domain containing 3
7324	31.21	31.14	29.82	24.27	32.76	23.84	UBE2E1	ubiquitin-conjugating enzyme E2E 1
84337	31.21	32.5	32.04	31.86	24.1	27.74	ELOF1	elongation factor 1 homolog (S. cerevisiae)
471	31.21	29.65	26.84	25.51	28.91	23.23	ATIC	5-aminoimidazole-4-carboxamide ribonucleotide formyltransferase/IMP cyclohydrolase
387893	31.21	26.35	30.15	28.45	28.34	27.68	SETD8	SET domain containing (lysine methyltransferase) 8
191	31.2	29.87	28.71	20.37	17.82	25.38	AHCY	adenosylhomocysteinase
7205	31.18	36.87	30.95	26.03	23.72	25.66	TRIP6	thyroid hormone receptor interactor 6
10944	31.16	31.74	35.22	32.3	37.01	33.27	C11orf58	chromosome 11 open reading frame 58
51449	31.16	31.23	30.53	30.36	31.06	27.52	PCYOX1	prenylcysteine oxidase 1
8853	31.11	18.55	18.77	25.84	27.58	21.2	ASAP2	ArfGAP with SH3 domain, ankyrin repeat and PH domain 2
10061	31.11	30.73	29.1	23.82	20.63	27.64	ABCF2	ATP-binding cassette, sub-family F (GCN20), member 2
64236	31.09	29.23	20.67	17.67	12.93	25.3	PDLIM2	PDZ and LIM domain 2 (mystique)
26156	31.07	32.05	39.65	27.86	28.93	31.89	RSL1D1	ribosomal L1 domain containing 1
56950	31.03	24.57	27.18	24.72	28.37	26.28	SMYD2	SET and MYND domain containing 2
2935	31.01	28.43	28.16	28.35	24.21	25.62	GSPT1	G1 to S phase transition 1
1783	30.97	34.23	33.09	30.82	30.08	32.42	DYNC1LI2	dynein, cytoplasmic 1, light intermediate chain 2
7514	30.93	33.22	32.24	29.24	26.79	25.15	XPO1	exportin 1 (CRM1 homolog, yeast)
6606	30.92	31.72	39.15	34.29	48.43	33.82	SMN1	survival of motor neuron 1, telomeric
125988	30.91	31.93	21.14	25.71	21.83	21.58	C19orf70	chromosome 19 open reading frame 70
23516	30.91	20.15	19.1	16.87	16.03	18.69	SLC39A14	solute carrier family 39 (zinc transporter), member 14
388524	30.89	38.44	39.05	26.12	30.91	21.1	RPSAP58	ribosomal protein SA pseudogene 58
5049	30.89	25.75	21.26	21.52	23.39	22	PAFAH1B2	platelet-activating factor acetylhydrolase 1b, catalytic subunit 2 (30kDa)
81565	30.87	26.95	27.72	26.47	27.4	31.09	NDEL1	nudE nuclear distribution E homolog (A. nidulans)-like 1
94239	30.86	33.1	34.02	22.48	25.43	24.25	H2AFV	H2A histone family, member V
8482	30.86	32.89	28.06	22.46	16.1	19.57	SEMA7A	semaphorin 7A, GPI membrane anchor (John Milton Hagen blood group)
9637	30.85	40.09	38.53	37.13	39.55	36.25	FEZ2	fasciculation and elongation protein zeta 2 (zygin II)
3399	30.84	72.96	48.02	25.41	22.93	64.23	ID3	inhibitor of DNA binding 3, dominant negative helix-loop-helix protein
11142	30.82	34.21	35.08	26.3	28.33	19.75	PKIG	protein kinase (cAMP-dependent, catalytic) inhibitor gamma
7322	30.78	36.29	32.12	37.41	48.33	31.87	UBE2D2	ubiquitin-conjugating enzyme E2D 2
1207	30.77	28.75	29.19	26.47	19.96	21.27	CLNS1A	chloride channel, nucleotide-sensitive, 1A
22916	30.76	32.2	31.51	26.97	22.54	29.56	NCBP2	nuclear cap binding protein subunit 2, 20kDa
5501	30.75	32.41	29.05	21.77	22.25	21.58	PPP1CC	protein phosphatase 1, catalytic subunit, gamma isozyme
3163	30.74	38.15	38.32	27.16	25.91	33.83	HMOX2	heme oxygenase (decycling) 2
51125	30.7	24.86	23.64	27.5	24.46	24.21	GOLGA7	golgin A7
223	30.68	27.3	26.34	19.41	21.74	27.75	ALDH9A1	aldehyde dehydrogenase 9 family, member A1
25959	30.66	35.59	36.5	44.25	42.52	31.21	KANK2	KN motif and ankyrin repeat domains 2
8813	30.64	26	33.81	26.7	19.43	33.41	DPM1	dolichyl-phosphate mannosyltransferase polypeptide 1, catalytic subunit
3910	30.63	26.34	28.98	15.85	16.06	23.35	LAMA4	laminin, alpha 4
10054	30.59	22	24.95	23.05	21.47	23.62	UBA2	ubiquitin-like modifier activating enzyme 2
3488	30.56	79.02	69.74	56.94	43.39	28.59	IGFBP5	insulin-like growth factor binding protein 5
51647	30.54	27.58	21.78	23.21	20.81	17.44	FAM96B	family with sequence similarity 96, member B
83986	30.53	29.5	24.54	23.87	23.86	23.3	ITFG3	integrin alpha FG-GAP repeat containing 3
641638	30.5	30.5	29.64	26.9	21.86	32.45	SNHG6	small nucleolar RNA host gene 6 (non-protein coding)
9612	30.5	49.2	52.88	54.09	56.29	51.4	NCOR2	nuclear receptor corepressor 2
60481	30.49	31.68	32.45	28.56	27.71	27.35	ELOVL5	ELOVL fatty acid elongase 5
5064	30.47	33.61	37.17	45.25	48.08	41.33	PALM	paralemmin
80256	30.47	22.87	20.91	19.18	18.39	19.19	FAM214B	family with sequence similarity 214, member B
7264	30.47	18.79	21.81	23.61	17.27	15.95	TSTA3	tissue specific transplantation antigen P35B
2909	30.46	25.65	24.99	24.97	25.24	28.24	ARHGAP35	Rho GTPase activating protein 35
408050	30.44	23.38	22.39	19.36	24.72	21.68	NOMO3	NODAL modulator 3
29086	30.43	33.24	35.5	31.66	24.5	28.84	BABAM1	BRISC and BRCA1 A complex member 1
2193	30.42	29.63	23.61	21.55	19.16	20.37	FARSA	phenylalanyl-tRNA synthetase, alpha subunit
550643	30.42	20.57	18.57	28.06	18.77	22.66	LOC550643	uncharacterized LOC550643
9538	30.41	27.57	25.91	23.11	24.7	24.43	EI24	etoposide induced 2.4
3265	30.41	40.68	37.95	45.81	36.66	30.92	HRAS	v-Ha-ras Harvey rat sarcoma viral oncogene homolog
10498	30.37	33.29	33.36	30.46	31.16	27.37	CARM1	coactivator-associated arginine methyltransferase 1
27257	30.37	24.73	21.38	23.33	18.76	23.47	LSM1	LSM1 homolog, U6 small nuclear RNA associated (S. cerevisiae)
10923	30.34	34.92	36.36	29.05	27.54	32.86	SUB1	SUB1 homolog (S. cerevisiae)
1537	30.3	26.38	22.88	20.29	21.13	19.33	CYC1	cytochrome c-1
22936	30.29	38.26	40.03	20.8	20.27	36.98	ELL2	elongation factor, RNA polymerase II, 2
54899	30.29	22.72	25.91	19.38	21.14	23.86	PXK	PX domain containing serine/threonine kinase
150678	30.28	26.57	25.46	19.96	24.86	19.09	MYEOV2	myeloma overexpressed 2
1434	30.27	29.11	28.4	26.24	21.39	17.84	CSE1L	CSE1 chromosome segregation 1-like (yeast)
124565	30.26	35.14	30.61	29.18	25.5	26.92	SLC38A10	solute carrier family 38, member 10
203	30.26	36.42	38.15	42.13	39.55	29.54	AK1	adenylate kinase 1
1307	30.25	39.44	35.9	25.58	26.27	40.64	COL16A1	collagen, type XVI, alpha 1
51177	30.24	42.22	45.77	54.1	58.45	40.21	PLEKHO1	pleckstrin homology domain containing, family O member 1
9672	30.23	42.45	43.23	28.01	27.81	43.58	SDC3	syndecan 3
6830	30.22	38.68	41.98	35.38	37.26	41.33	SUPT6H	suppressor of Ty 6 homolog (S. cerevisiae)
54749	30.22	29.38	26.02	17.82	18.03	31.16	EPDR1	ependymin related protein 1 (zebrafish)
7913	30.17	37.75	46.52	29.21	28.57	44.69	DEK	DEK oncogene
5797	30.13	28	28.36	28.47	28.78	34.21	PTPRM	protein tyrosine phosphatase, receptor type, M
4967	30.12	27.48	26.07	31.46	27.35	22.45	OGDH	oxoglutarate (alpha-ketoglutarate) dehydrogenase (lipoamide)
6598	30.12	36.25	39.52	31.64	32.28	29.56	SMARCB1	SWI/SNF related, matrix associated, actin dependent regulator of chromatin, subfamily b, member 1
6443	30.11	31.04	32.25	28.14	27.64	27.77	SGCB	sarcoglycan, beta (43kDa dystrophin-associated glycoprotein)
2744	30.11	43.51	41.7	22.03	23.5	57.22	GLS	glutaminase
79180	30.1	43.42	39.28	25.36	32.97	24.8	EFHD2	EF-hand domain family, member D2
7818	30.09	31.69	29.27	29.88	31.95	27.73	DAP3	death associated protein 3
92154	30.09	41.48	36.56	33.79	36.35	44.62	MTSS1L	metastasis suppressor 1-like
25793	30.07	29.68	26.75	28.65	29.91	21.31	FBXO7	F-box protein 7
9536	30.01	46.37	38.79	26.49	23.43	34.13	PTGES	prostaglandin E synthase
55239	30.01	27.88	26.41	24.25	24.96	28.54	OGFOD1	2-oxoglutarate and iron-dependent oxygenase domain containing 1
4077	30	30.98	34.85	24.89	26.13	31.35	NBR1	neighbor of BRCA1 gene 1
11258	29.99	39.29	37.91	37.17	29.56	30.64	DCTN3	dynactin 3 (p22)
23264	29.98	35.07	32.99	26.42	27.08	30.12	ZC3H7B	zinc finger CCCH-type containing 7B
83895	29.94	27.28	24.15	24.78	20.36	22.01	KRTAP1-5	keratin associated protein 1-5
51690	29.93	32.52	22.59	22.66	19.5	21.16	LSM7	LSM7 homolog, U6 small nuclear RNA associated (S. cerevisiae)
10289	29.93	30.26	32.65	27.92	32.44	32.43	EIF1B	eukaryotic translation initiation factor 1B
9908	29.93	31.04	34.79	28.04	24.28	28.85	G3BP2	GTPase activating protein (SH3 domain) binding protein 2
57153	29.92	39.23	35.2	19.25	20.4	36.47	SLC44A2	solute carrier family 44, member 2
8861	29.91	32.74	34.42	27.55	32.43	26.38	LDB1	LIM domain binding 1
8192	29.91	23.91	22	21.79	15.2	19.44	CLPP	ClpP caseinolytic peptidase, ATP-dependent, proteolytic subunit homolog (E. coli)
9318	29.9	29	27.83	24.7	23.72	25.99	COPS2	COP9 signalosome subunit 2
5906	29.89	29.84	31.47	33.09	28.14	27.92	RAP1A	RAP1A, member of RAS oncogene family
8669	29.84	27.33	27.7	24.15	22.35	27.49	EIF3J	eukaryotic translation initiation factor 3, subunit J
11079	29.81	26.48	22.09	19.54	21.46	19.05	RER1	RER1 retention in endoplasmic reticulum 1 homolog (S. cerevisiae)
9553	29.8	32.67	37.12	30.21	30.5	40.67	MRPL33	mitochondrial ribosomal protein L33
85456	29.79	33.56	33.7	33.8	31.48	35.88	TNKS1BP1	tankyrase 1 binding protein 1, 182kDa
83443	29.77	31.35	23.06	25.31	19.92	18.92	SF3B5	splicing factor 3b, subunit 5, 10kDa
6883	29.76	29.91	40.7	32.41	34.27	25.61	TAF12	TAF12 RNA polymerase II, TATA box binding protein (TBP)-associated factor, 20kDa
123	29.73	38.33	38.09	26.6	28.59	16.09	PLIN2	perilipin 2
88455	29.72	25.83	24.35	20.84	19.2	25.04	ANKRD13A	ankyrin repeat domain 13A
5796	29.72	25.65	26.27	25.57	23.2	26.65	PTPRK	protein tyrosine phosphatase, receptor type, K
8672	29.71	30.86	36.84	34.96	34.51	37.65	EIF4G3	eukaryotic translation initiation factor 4 gamma, 3
54928	29.67	23.51	23.81	23.92	22.44	21.53	IMPAD1	inositol monophosphatase domain containing 1
11137	29.66	26.49	27.06	25.99	24.63	27.97	PWP1	PWP1 homolog (S. cerevisiae)
10989	29.63	27.83	32.01	29.61	29.85	27.89	IMMT	inner membrane protein, mitochondrial
51582	29.59	23.82	23.86	23.81	22.66	20.18	AZIN1	antizyme inhibitor 1
10362	29.58	46.73	45.48	40.17	39.56	32.47	HMG20B	high mobility group 20B
115939	29.58	36.63	40.47	41.32	35.8	28.23	TSR3	TSR3, 20S rRNA accumulation, homolog (S. cerevisiae)
11030	29.58	27.89	29.54	38.52	39.51	36.1	RBPMS	RNA binding protein with multiple splicing
3303	29.57	39.86	35.05	52.84	44.83	32.97	HSPA1A	heat shock 70kDa protein 1A
3020	29.56	38.7	34.39	34.61	26.86	22.46	H3F3A	H3 histone, family 3A
4638	29.54	36.7	36.94	49.29	43.72	47.13	MYLK	myosin light chain kinase
5571	29.54	22.79	24.47	21.65	21.65	19.8	PRKAG1	protein kinase, AMP-activated, gamma 1 non-catalytic subunit
50	29.53	34.23	33.59	34.22	32.52	27.6	ACO2	aconitase 2, mitochondrial
4811	29.52	30.31	39.35	18.57	23.39	35.85	NID1	nidogen 1
1073	29.49	40.84	39.87	32.57	33.32	41.93	CFL2	cofilin 2 (muscle)
9703	29.47	31.41	28.94	28.32	27.08	23.67	KIAA0100	KIAA0100
339044	29.42	15.08	9.59	10.24	9.76	13.22	PKD1P1	polycystic kidney disease 1 (autosomal dominant) pseudogene 1
10250	29.42	41.56	45.82	36.75	36.98	34.67	SRRM1	serine/arginine repetitive matrix 1
8802	29.4	27.81	34.5	31.72	33.19	25.75	SUCLG1	succinate-CoA ligase, alpha subunit
5597	29.36	22.75	24.68	23.78	23.53	23.23	MAPK6	mitogen-activated protein kinase 6
9275	29.35	26.47	24.91	26.2	32.15	21.68	BCL7B	B-cell CLL/lymphoma 7B
10494	29.35	27.92	22.18	21.07	17.82	21.35	STK25	serine/threonine kinase 25
65018	29.33	30.88	27.22	26.99	24.8	25.29	PINK1	PTEN induced putative kinase 1
9685	29.32	28.62	30.78	27.45	25.75	28.97	CLINT1	clathrin interactor 1
11345	29.3	32.24	27.89	34.76	26.43	24.5	GABARAPL2	GABA(A) receptor-associated protein-like 2
64215	29.29	22.37	27.2	22.31	23.44	25.04	DNAJC1	DnaJ (Hsp40) homolog, subfamily C, member 1
56889	29.28	29.78	28.45	25.57	24.17	24.74	TM9SF3	transmembrane 9 superfamily member 3
10609	29.27	29.86	29.95	24.03	23.07	31.31	LEPREL4	leprecan-like 4
5721	29.2	34.27	25.67	27.4	27.24	25.03	PSME2	proteasome (prosome, macropain) activator subunit 2 (PA28 beta)
55643	29.2	32.99	25.57	26.87	21.65	22.29	BTBD2	BTB (POZ) domain containing 2
5718	29.2	36.2	40.58	39.48	37.71	32.04	PSMD12	proteasome (prosome, macropain) 26S subunit, non-ATPase, 12
51622	29.2	19.98	19.23	19.12	18.72	22.96	CCZ1	CCZ1 vacuolar protein trafficking and biogenesis associated homolog (S. cerevisiae)
5306	29.18	22.57	26.25	25.91	27.25	24.06	PITPNA	phosphatidylinositol transfer protein, alpha
57190	29.18	40.9	30.22	32.11	30.71	31.32	SEPN1	selenoprotein N, 1
55624	29.17	28.69	23.66	24.65	19.83	19.16	POMGNT1	protein O-linked mannose beta1,2-N-acetylglucosaminyltransferase
1487	29.16	22.08	15.26	17.51	16.37	14.04	CTBP1	C-terminal binding protein 1
10605	29.16	25.54	26.9	25.37	23.39	24.26	PAIP1	poly(A) binding protein interacting protein 1
837	29.16	27.71	32.71	32.81	23.18	27.79	CASP4	caspase 4, apoptosis-related cysteine peptidase
11325	29.16	34.73	36.84	31.2	32.7	34.32	DDX42	DEAD (Asp-Glu-Ala-Asp) box polypeptide 42
10160	29.12	30.81	28.52	24.33	25.09	32	FARP1	FERM, RhoGEF (ARHGEF) and pleckstrin domain protein 1 (chondrocyte-derived)
51382	29.09	23.42	26.26	25.4	20.69	24.94	ATP6V1D	ATPase, H+ transporting, lysosomal 34kDa, V1 subunit D
27122	29.08	16.79	17.48	26.16	27.7	23.02	DKK3	dickkopf 3 homolog (Xenopus laevis)
64764	29.05	28.54	28.22	27.46	26.96	24	CREB3L2	cAMP responsive element binding protein 3-like 2
9652	29.05	28.52	28.63	27.86	28.17	28.18	TTC37	tetratricopeptide repeat domain 37
9184	29.04	30.95	30.26	20.03	21.23	22.54	BUB3	BUB3 mitotic checkpoint protein
51100	29	25.61	24.9	26.9	25.8	22.21	SH3GLB1	SH3-domain GRB2-like endophilin B1
51109	28.95	31.01	30.09	29.54	24.75	22.22	RDH11	retinol dehydrogenase 11 (all-trans/9-cis/11-cis)
586	28.94	19.18	18.17	20.93	19.27	19.75	BCAT1	branched chain amino-acid transaminase 1, cytosolic
10189	28.92	45.78	43.53	26.66	28.07	25.52	ALYREF	Aly/REF export factor
51322	28.91	20.31	20.55	22.5	22.13	22.46	WAC	WW domain containing adaptor with coiled-coil
347735	28.91	33.51	30.37	19.71	14.72	22.03	SERINC2	serine incorporator 2
5045	28.89	33.42	28.44	26.04	22.42	19.81	FURIN	furin (paired basic amino acid cleaving enzyme)
11198	28.88	30.53	30.77	24.82	24.82	25.88	SUPT16H	suppressor of Ty 16 homolog (S. cerevisiae)
11017	28.86	27.87	28.11	20.65	17.83	25.34	SNRNP27	small nuclear ribonucleoprotein 27kDa (U4/U6.U5)
9805	28.84	27.61	27.95	24.32	25.08	30.46	SCRN1	secernin 1
663	28.73	28.43	30.56	24.82	25.31	29.37	BNIP2	BCL2/adenovirus E1B 19kDa interacting protein 2
55830	28.73	22.39	22.24	21.85	25.75	20.92	GLT8D1	glycosyltransferase 8 domain containing 1
7059	28.72	16.96	15.81	15.14	19.1	28.46	THBS3	thrombospondin 3
7763	28.7	31.08	30.81	25.49	24.5	32.74	ZFAND5	zinc finger, AN1-type domain 5
389558	28.69	40.78	40.96	47.45	37.45	24.35	FAM180A	family with sequence similarity 180, member A
94056	28.69	29.57	32.87	25.59	25.01	28.33	SYAP1	synapse associated protein 1
29937	28.68	28.14	29.57	32.66	36.59	27.02	NENF	neudesin neurotrophic factor
6434	28.65	24.3	26.61	24.27	20.56	20.16	TRA2B	transformer 2 beta homolog (Drosophila)
26071	28.65	19.74	20.35	17.24	17.25	19.91	FAM127B	family with sequence similarity 127, member B
10519	28.63	16.74	15.41	18	13.78	13.44	CIB1	calcium and integrin binding 1 (calmyrin)
8428	28.62	21.46	21.31	23.72	25.29	17.86	STK24	serine/threonine kinase 24
4257	28.6	25.87	29.53	55.85	34.6	16.77	MGST1	microsomal glutathione S-transferase 1
4809	28.59	16.32	14.98	13.03	18.42	14.85	NHP2L1	NHP2 non-histone chromosome protein 2-like 1 (S. cerevisiae)
9867	28.59	37.06	38.22	38.51	38.97	33.31	PJA2	praja ring finger 2, E3 ubiquitin protein ligase
80854	28.55	25.69	26.77	23.01	23.93	25.61	SETD7	SET domain containing (lysine methyltransferase) 7
5786	28.55	26.5	30.32	32.7	35.82	22.66	PTPRA	protein tyrosine phosphatase, receptor type, A
126003	28.5	33.37	23.41	27.5	22.57	24.01	TRAPPC5	trafficking protein particle complex 5
8904	28.49	25.76	22.55	23.24	19.37	16.97	CPNE1	copine I
6059	28.49	24.28	23.79	21.1	19.08	19.6	ABCE1	ATP-binding cassette, sub-family E (OABP), member 1
160428	28.47	17.59	18.64	16.5	17.73	29.06	ALDH1L2	aldehyde dehydrogenase 1 family, member L2
55114	28.46	45.96	49.88	43.8	58.02	52.19	ARHGAP17	Rho GTPase activating protein 17
401152	28.44	29.82	29.33	34.49	34.19	28.04	C4orf3	chromosome 4 open reading frame 3
54676	28.43	12.93	11.75	10.34	12.83	16.65	GTPBP2	GTP binding protein 2
3421	28.37	32.35	26.09	29.79	26.59	17.8	IDH3G	isocitrate dehydrogenase 3 (NAD+) gamma
85352	28.37	26.69	26.5	30.04	30.6	24.38	KIAA1644	KIAA1644
64747	28.36	26.91	22.63	21.42	22.03	18.34	MFSD1	major facilitator superfamily domain containing 1
11103	28.35	45.59	46.07	46	36.13	34.51	KRR1	KRR1, small subunit (SSU) processome component, homolog (yeast)
7703	28.31	36.46	42.66	41.51	46.76	40.53	PCGF2	polycomb group ring finger 2
10771	28.3	25.8	30.59	30.09	29.3	28.61	ZMYND11	zinc finger, MYND-type containing 11
9877	28.3	25.43	25	23.83	24.15	27.61	ZC3H11A	zinc finger CCCH-type containing 11A
6541	28.29	18.64	19.11	17.29	16.69	20.6	SLC7A1	solute carrier family 7 (cationic amino acid transporter, y+ system), member 1
10644	28.26	29.41	31.43	25.52	25.17	32.56	IGF2BP2	insulin-like growth factor 2 mRNA binding protein 2
3032	28.24	28.05	27.73	31.04	27.52	21.53	HADHB	hydroxyacyl-CoA dehydrogenase/3-ketoacyl-CoA thiolase/enoyl-CoA hydratase (trifunctional protein), beta subunit
10857	28.24	35.78	34.46	38.94	37.62	29.38	PGRMC1	progesterone receptor membrane component 1
84687	28.23	37.64	37.45	37.72	36.16	30.39	PPP1R9B	protein phosphatase 1, regulatory subunit 9B
6597	28.21	41.53	41.8	34.09	33.46	34.29	SMARCA4	SWI/SNF related, matrix associated, actin dependent regulator of chromatin, subfamily a, member 4
64981	28.2	17.99	16.73	17.9	19.19	12.57	MRPL34	mitochondrial ribosomal protein L34
55914	28.19	29.79	28.87	18.28	17.94	29.88	ERBB2IP	erbb2 interacting protein
1843	28.18	27.03	18.55	13.49	9.87	19.32	DUSP1	dual specificity phosphatase 1
29920	28.15	19.57	13.89	18.72	18.91	25.25	PYCR2	pyrroline-5-carboxylate reductase family, member 2
103	28.14	27.47	30.95	24.48	23.21	27.16	ADAR	adenosine deaminase, RNA-specific
1743	28.14	23.71	20.69	24.3	22.4	17.97	DLST	dihydrolipoamide S-succinyltransferase (E2 component of 2-oxo-glutarate complex)
10452	28.12	33.57	28.94	24.43	24.93	21.76	TOMM40	translocase of outer mitochondrial membrane 40 homolog (yeast)
1656	28.12	29.97	28.78	26.03	24.71	25.72	DDX6	DEAD (Asp-Glu-Ala-Asp) box helicase 6
8883	28.11	25.75	24.51	23.57	26.73	24.01	NAE1	NEDD8 activating enzyme E1 subunit 1
219699	28.08	20.8	17.8	20.07	19.73	19.24	UNC5B	unc-5 homolog B (C. elegans)
116541	28.04	20.39	28.47	27.46	28.25	24.54	MRPL54	mitochondrial ribosomal protein L54
3005	28.03	27.48	28.19	31.24	41.77	26.57	H1F0	H1 histone family, member 0
4947	28.01	38.88	39.31	33.76	37.17	32.4	OAZ2	ornithine decarboxylase antizyme 2
55629	28.01	30.47	28.16	20.33	21.85	24.27	PNRC2	proline-rich nuclear receptor coactivator 2
8459	28	22.21	23.56	21.62	17.62	23.76	TPST2	tyrosylprotein sulfotransferase 2
52	27.98	28.32	29.17	25.78	22.59	22.37	ACP1	acid phosphatase 1, soluble
3460	27.94	22.96	22.31	17.32	16.35	24.8	IFNGR2	interferon gamma receptor 2 (interferon gamma transducer 1)
53339	27.93	22.72	24.69	24.95	19.67	18.65	BTBD1	BTB (POZ) domain containing 1
26037	27.91	31.82	35.98	27.29	26.44	37.91	SIPA1L1	signal-induced proliferation-associated 1 like 1
51290	27.9	28.56	31.73	27.58	25.72	25.1	ERGIC2	ERGIC and golgi 2
5720	27.89	22.85	24.1	26.5	26.01	22.23	PSME1	proteasome (prosome, macropain) activator subunit 1 (PA28 alpha)
55831	27.87	23.49	22.63	25.9	23.98	16.25	EMC3	ER membrane protein complex subunit 3
6497	27.86	30.69	31.78	30.73	32.87	29.98	SKI	v-ski sarcoma viral oncogene homolog (avian)
6389	27.85	30.08	27.47	28.87	28.49	21.32	SDHA	succinate dehydrogenase complex, subunit A, flavoprotein (Fp)
2767	27.83	31.74	26.54	26.14	21.44	20.63	GNA11	guanine nucleotide binding protein (G protein), alpha 11 (Gq class)
9295	27.81	26.44	30.54	23.17	26.13	29.69	SRSF11	serine/arginine-rich splicing factor 11
822	27.8	39.23	30.14	45.4	47.58	18.28	CAPG	capping protein (actin filament), gelsolin-like
3839	27.8	22.28	23.48	20.33	21.58	22.08	KPNA3	karyopherin alpha 3 (importin alpha 4)
8539	27.8	27.23	28.21	23	19.82	23.41	API5	apoptosis inhibitor 5
5530	27.68	28.79	25.76	29.07	27.46	16.66	PPP3CA	protein phosphatase 3, catalytic subunit, alpha isozyme
9320	27.68	28	30.76	27.39	26.7	30.8	TRIP12	thyroid hormone receptor interactor 12
7095	27.66	26.35	29.81	24.35	26.1	28.58	SEC62	SEC62 homolog (S. cerevisiae)
23481	27.64	33.62	33.8	28.82	23.25	24.41	PES1	pescadillo ribosomal biogenesis factor 1
10413	27.63	25.04	27.01	24.01	24.91	26.49	YAP1	Yes-associated protein 1
6431	27.62	26.23	23.57	18.59	24.01	25.17	SRSF6	serine/arginine-rich splicing factor 6
10776	27.62	21.63	18.78	20.45	18.27	16.23	ARPP19	cAMP-regulated phosphoprotein, 19kDa
90	27.61	25.37	25.11	28.27	29.04	16.98	ACVR1	activin A receptor, type I
151011	27.61	27.07	27.41	27.57	29.63	22.93	2010-09-01	septin 10
84313	27.58	28.46	24.59	21.46	28	22.3	VPS25	vacuolar protein sorting 25 homolog (S. cerevisiae)
9823	27.56	42.09	42.68	34.6	27.78	33.54	ARMCX2	armadillo repeat containing, X-linked 2
219402	27.55	36.56	40.17	37.02	32.22	35.36	MTIF3	mitochondrial translational initiation factor 3
9491	27.54	25.24	31.58	30.1	31.62	25.77	PSMF1	proteasome (prosome, macropain) inhibitor subunit 1 (PI31)
[truncated: 15,749 more rows]
