# Supplementary material for: Differential and Interactive Effects of Substrate Topography and Chemistry on Human Mesenchymal Stem Cell Gene Expression
Source: Int J Mol Sci. 2018 Aug 9;19(8):2344. doi: 10.3390/ijms19082344 (PMC6121573; doi:10.3390/ijms19082344)
Supplement: Supplementary file 1 [file ijms-19-02344-s001.zip › Li et al 2018_Table_S2.xlsx]

## Sheet: Sheet1
Osteogenesis Markers
Gene name	Gene ID	Fl-Pr	Fl-Am	Fs-Pr	Fs-Am
ALPL	249	8.77	8.19	2.38	2.44
BMP2	650	1.23	1.09	2.49	1.92
RUNX2	860	3.32	3.34	2.82	3.36
MSX2	4488	0.22	0.4	0.31	0.26
MCAM	4162	34.33	36.1	9.78	9.36
MEPE	56955	-	-	-	-
THPO	7066	0.11	0.06	0	0.05
BAP1	8314	18.38	13.87	11.89	12.06
FN1	2335	7148.86	7036.74	15578.6	14296.8
IGFBP3	3486	965.16	901.49	738.81	534.71
OCN	632	0.72	0	0.59	0
SPARC	6678	1551.93	1703.02	1463.26	1579.99
SPP1	6696	124.8	103.45	108.41	92.3
BMP4	652	1.44	1.32	0.74	0.88
Chondrogenesis Markers
Gene name	Gene ID	Fl-Pr	Fl-Am	Fs-Pr	Fs-Am
Col2A1	1280	0	0	0.02	0
SOX9	6662	22.91	21.76	33.57	28.91
ACAN	176	30.24	29.51	8.65	7.97
SOX5	6660	0.41	0.14	0.31	0.41
ANXA6	309	164.37	159.87	121.01	113.49
CD151	977	153.3	120.5	163.45	161.81
ITM2A	9452	-	-	-	-
FOXC1	2296	10.85	9.6	5.47	6.25
CD44	960	185.89	192.57	230.75	226.47
SOX6	55553	0.69	0.6	1.01	0.91
FOXC2	2303	42.26	41.57	41.51	37.89
FAM20B	9917	12.7	12.15	11.37	12.08
CD151	977	153.3	120.5	163.45	161.81
Adipogenesis Markers
Gene name	Gene ID	Fl-Pr	Fl-Am	Fs-Pr	Fs-Am
LPL	4023	0.03	0.05	0	0
SLC2A4	6517	0.06	0	0	0.06
ADIPOQ	9370	0	0.04	0	0.04
SLC27A6	28965	0	0.04	0	0.04
TNFRSF9	3604	0.1	0.13	0.12	0.19
PPARG	5468	1.47	1.26	1.49	1.62
DLK1	8788	0.25	0.06	0.19	0.24
BSCL2	26580	1.7	1.54	1.98	1.19
UCP1	7350	-	-	-	-
ZNF747	65988	1.94	1.17	0.99	0.96
FABP4	2167	0.62	0.5	0.12	0.12
